# Supplementary material for: ﻿Taxonomy of Thelidiumauruntii and T.incavatum complexes (lichenized Ascomycota, Verrucariales) in Finland
Source: MycoKeys. 2023 Mar 8;96:1–23. doi: 10.3897/mycokeys.96.98738 (PMC10210258; doi:10.3897/mycokeys.96.98738)
Supplement: XML Treatment for Thelidium auruntii [file mycokeys.96.98738-treatment1.xml]

<!DOCTYPE tp:taxon-treatment
  PUBLIC "-//TaxonX//DTD Taxonomic Treatment Publishing DTD v0 20100105//EN" "tax-treatment-NSO.dtd">
<tp:taxon-treatment xmlns:tp="http://www.plazi.org/taxpub"><tp:treatment-meta><kwd-group><label>Taxon classification</label><kwd>
              <named-content content-type="kingdom">Fungi</named-content>
            </kwd><kwd>
              <named-content content-type="order">Verrucariales</named-content>
            </kwd><kwd>
              <named-content content-type="family">Verrucariaceae</named-content>
            </kwd></kwd-group><mixed-citation publication-type="journal"><person-group><name><surname>Pykälä</surname><given-names>Juha</given-names></name><name><surname>Kantelinen</surname><given-names>Annina</given-names></name><name><surname>Myllys</surname><given-names>Leena</given-names></name></person-group><article-title>﻿Taxonomy of <italic><tp:taxon-name><tp:taxon-name-part taxon-name-part-type="genus" reg="Thelidium">Thelidium</tp:taxon-name-part><tp:taxon-name-part taxon-name-part-type="species" reg="auruntii">auruntii</tp:taxon-name-part></tp:taxon-name></italic> and <italic><tp:taxon-name><tp:taxon-name-part taxon-name-part-type="genus" reg="Thelidium">T.</tp:taxon-name-part><tp:taxon-name-part taxon-name-part-type="species" reg="incavatum">incavatum</tp:taxon-name-part></tp:taxon-name></italic> complexes (lichenized <tp:taxon-name><tp:taxon-name-part taxon-name-part-type="phylum">Ascomycota</tp:taxon-name-part></tp:taxon-name>, <tp:taxon-name><tp:taxon-name-part taxon-name-part-type="order">Verrucariales</tp:taxon-name-part></tp:taxon-name>) in Finland</article-title><source>MycoKeys</source><day>08</day><month>03</month><year>2023</year><volume>96</volume><fpage>1</fpage><lpage>23</lpage><pub-id pub-id-type="doi">10.3897/mycokeys.96.98738</pub-id></mixed-citation></tp:treatment-meta><tp:nomenclature><label>﻿</label><tp:taxon-name>
            <object-id xmlns:xlink="http://www.w3.org/1999/xlink" content-type="arpha" xlink:type="simple">E4287970-D2CC-5FDE-86B6-E19CE8CDA88B</object-id>
            <tp:taxon-name-part taxon-name-part-type="genus" reg="Thelidium">Thelidium</tp:taxon-name-part>
            <tp:taxon-name-part taxon-name-part-type="species" reg="auruntii">auruntii</tp:taxon-name-part>
          </tp:taxon-name><tp:taxon-authority>(A. Massal.) Kremp., Denkschr. Kgl. Bayer. Bot. Ges. 2(4): 248 (1861).</tp:taxon-authority><tp:nomenclature-citation-list><tp:nomenclature-citation><tp:taxon-name>
                <tp:taxon-name-part taxon-name-part-type="genus" reg="Verrucaria">Verrucaria</tp:taxon-name-part>
                <tp:taxon-name-part taxon-name-part-type="species" reg="auruntii">auruntii</tp:taxon-name-part>
              </tp:taxon-name><comment>A. Massal., Symmict. Lich. 77. (1855). Basionym.</comment></tp:nomenclature-citation></tp:nomenclature-citation-list></tp:nomenclature><tp:treatment-sec sec-type="material" id="SECID0EQCAI"><title>Type.</title><p>[Italy] ad saxa dolomitica in opp. Auronzo (Col della Favola) (VER!).</p></tp:treatment-sec><tp:treatment-sec sec-type="description" id="SECID0EVCAI"><title>Description.</title><p>Prothallus not visible. Thallus pale brownish grey to pale greyish brown, rarely medium brown, continuous to rimose, rarely areolate, up to 0.2 mm thick, in one specimen surrounded by one dark line, algal cells c. 6–11 μm. Perithecia 0.21–0.38 mm in diam., 1/2–3/4-immersed, not leaving pits to leaving shallow pits; c. 60–160 perithecia / cm<sup>2</sup>. Ostiole dark, plane to depressed, c. 20–50 μm wide, ostiolar depression up to 120 μm wide. Involucrellum apical, exceeding half of the exciple to rarely to the exciple base level, 30–80 μm thick, appressed to the exciple or to clearly diverging from it. Exciple 0.16–0.29 mm, wall pale to dark brown (usually brown), c. 17–20 μm thick. Periphysoids c. 20–40(–50) × 1.5–2 μm. Asci c. 62–72 × 26–32 μm, 8-spored. Ascospores 0–1-septate, (20.3–)24.5–26.9–29.2(–32.1) × (9.2–)10.6–11.5–12.4(–13.3) μm (n = 86).</p></tp:treatment-sec><tp:treatment-sec sec-type="habitat" id="SECID0E4CAI"><title>Habitat and distribution.</title><p>The species occurs in northern Finland in Enontekiö, Kuusamo and Salla parishes on dolomite rock outcrops, boulders, stones and pebbles. Several collections come from the calcareous fells of Saana and Toskalharji in Enontekiö. In the biogeographical province Koillismaa, the species is very rare, and it has been confirmed only from two localities (one in Kuusamo and one in Salla). The species grows mostly on dry sun-exposed calcareous rocks. However, some localities on river and brook shores are probably periodically submerged.</p></tp:treatment-sec><tp:treatment-sec sec-type="notes" id="SECID0ECDAI"><title>Notes.</title><p>The Finnish specimens are included in <italic><tp:taxon-name><tp:taxon-name-part taxon-name-part-type="genus" reg="Thelidium">T.</tp:taxon-name-part><tp:taxon-name-part taxon-name-part-type="species" reg="auruntii">auruntii</tp:taxon-name-part></tp:taxon-name></italic>, because no clear morphological differences between the type of <italic><tp:taxon-name><tp:taxon-name-part taxon-name-part-type="genus" reg="Thelidium">T.</tp:taxon-name-part><tp:taxon-name-part taxon-name-part-type="species" reg="auruntii">auruntii</tp:taxon-name-part></tp:taxon-name></italic> and the Finnish specimens were found. However, the type has slightly shorter spores: 20–26 × 10–14 μm. The type of <italic><tp:taxon-name><tp:taxon-name-part taxon-name-part-type="genus" reg="Thelidium">T.</tp:taxon-name-part><tp:taxon-name-part taxon-name-part-type="species" reg="auruntii">auruntii</tp:taxon-name-part></tp:taxon-name></italic> is from the Dolomites in northern Italy. It is possible that <italic><tp:taxon-name><tp:taxon-name-part taxon-name-part-type="genus" reg="Thelidium">T.</tp:taxon-name-part><tp:taxon-name-part taxon-name-part-type="species" reg="auruntii">auruntii</tp:taxon-name-part></tp:taxon-name></italic> is an arctic-alpine species. Sequences from the Dolomites are needed to confirm whether the Finnish specimens are conspecific with <italic><tp:taxon-name><tp:taxon-name-part taxon-name-part-type="genus" reg="Thelidium">T.</tp:taxon-name-part><tp:taxon-name-part taxon-name-part-type="species" reg="auruntii">auruntii</tp:taxon-name-part></tp:taxon-name></italic>.</p><p><xref ref-type="bibr" rid="B13">Pykälä (2007)</xref> reported the species as <italic><tp:taxon-name><tp:taxon-name-part taxon-name-part-type="genus" reg="Thelidium">T.</tp:taxon-name-part><tp:taxon-name-part taxon-name-part-type="species" reg="pyrenophorum">pyrenophorum</tp:taxon-name-part></tp:taxon-name></italic> (Ach.) Körb. from Finland, but the specimens differ morphologically from <italic><tp:taxon-name><tp:taxon-name-part taxon-name-part-type="genus" reg="Thelidium">T.</tp:taxon-name-part><tp:taxon-name-part taxon-name-part-type="species" reg="pyrenophorum">pyrenophorum</tp:taxon-name-part></tp:taxon-name></italic> (type: Helvetia, H-ACH-685!). The type of <italic><tp:taxon-name><tp:taxon-name-part taxon-name-part-type="genus" reg="Thelidium">T.</tp:taxon-name-part><tp:taxon-name-part taxon-name-part-type="species" reg="pyrenophorum">pyrenophorum</tp:taxon-name-part></tp:taxon-name></italic> differs in larger perithecia: 0.35–0.7 mm. According to our ITS phylogeny, the two species are rather closely related (Fig. <xref ref-type="fig" rid="F1">1</xref>) if the GenBank specimen of <italic><tp:taxon-name><tp:taxon-name-part taxon-name-part-type="genus" reg="Thelidium">T.</tp:taxon-name-part><tp:taxon-name-part taxon-name-part-type="species" reg="pyrenophorum">pyrenophorum</tp:taxon-name-part></tp:taxon-name></italic> from Sweden is correctly identified. <italic><tp:taxon-name><tp:taxon-name-part taxon-name-part-type="genus" reg="Thelidium">Thelidium</tp:taxon-name-part><tp:taxon-name-part taxon-name-part-type="species" reg="methorium">methorium</tp:taxon-name-part></tp:taxon-name></italic> (Nyl.) Hellb. is characterised by large perithecia, thick involucrellum, larger spores (mean 34 × 14 μm) and occurrence on siliceous rocks (<xref ref-type="bibr" rid="B27">Thüs and Nascimbene 2008</xref>; <xref ref-type="bibr" rid="B10">Orange 2013</xref>). <italic><tp:taxon-name><tp:taxon-name-part taxon-name-part-type="genus" reg="Thelidium">Thelidium</tp:taxon-name-part><tp:taxon-name-part taxon-name-part-type="species" reg="pertusatii">pertusatii</tp:taxon-name-part></tp:taxon-name></italic> (Garov.) Jatta resembles <italic><tp:taxon-name><tp:taxon-name-part taxon-name-part-type="genus" reg="Thelidium">T.</tp:taxon-name-part><tp:taxon-name-part taxon-name-part-type="species" reg="methorium">methorium</tp:taxon-name-part></tp:taxon-name></italic> but has a very thick involucrellum (110–170 μm thick) (<xref ref-type="bibr" rid="B27">Thüs and Nascimbene 2008</xref>). The differences between closely related <italic><tp:taxon-name><tp:taxon-name-part taxon-name-part-type="genus" reg="Thelidium">T.</tp:taxon-name-part><tp:taxon-name-part taxon-name-part-type="species" reg="pseudoauruntii">pseudoauruntii</tp:taxon-name-part></tp:taxon-name></italic> and <italic><tp:taxon-name><tp:taxon-name-part taxon-name-part-type="genus" reg="Thelidium">T.</tp:taxon-name-part><tp:taxon-name-part taxon-name-part-type="species" reg="sallaense">sallaense</tp:taxon-name-part></tp:taxon-name></italic> are discussed below.</p><p>Several other <italic><tp:taxon-name><tp:taxon-name-part taxon-name-part-type="genus" reg="Thelidium">Thelidium</tp:taxon-name-part></tp:taxon-name></italic> species are morphologically rather similar to <italic><tp:taxon-name><tp:taxon-name-part taxon-name-part-type="genus" reg="Thelidium">T.</tp:taxon-name-part><tp:taxon-name-part taxon-name-part-type="species" reg="auruntii">auruntii</tp:taxon-name-part></tp:taxon-name></italic>. <italic><tp:taxon-name><tp:taxon-name-part taxon-name-part-type="genus" reg="Thelidium">Thelidium</tp:taxon-name-part><tp:taxon-name-part taxon-name-part-type="species" reg="incinctum">incinctum</tp:taxon-name-part></tp:taxon-name></italic> (Vain.) Vain. (Finland, Kuusamo, Porontimajärvi, 12.8.1867, F.Sileń (H!, H-NYL6941, syntypes)) differs in thicker involucrellum (70–80 μm thick), larger spores (25–38 × 12–15 μm) and occurrence on siliceous rock. It is only known from the type collection. <italic><tp:taxon-name><tp:taxon-name-part taxon-name-part-type="genus" reg="Thelidium">Thelidium</tp:taxon-name-part><tp:taxon-name-part taxon-name-part-type="species" reg="bubulcae">bubulcae</tp:taxon-name-part></tp:taxon-name></italic> (A.Massal.) Arnold described from Italy (ad saxa ipocretacea (Preapura) M. Bolca (M. Colle), 1854, A.Massalongo (VER!); Veneto; ad saxa arenacea oppidi Bolca (M. Colle) in prov. Veronensi Massalongo, Anzi: Lich. Rar. Veneti 136 (UPS-L-686416!, syntypes?) is rather similar to <italic><tp:taxon-name><tp:taxon-name-part taxon-name-part-type="genus" reg="Thelidium">T.</tp:taxon-name-part><tp:taxon-name-part taxon-name-part-type="species" reg="auruntii">auruntii</tp:taxon-name-part></tp:taxon-name></italic> but may possibly differ by shorter, apical involucrellum and areolate thallus. <italic><tp:taxon-name><tp:taxon-name-part taxon-name-part-type="genus" reg="Thelidium">Thelidium</tp:taxon-name-part><tp:taxon-name-part taxon-name-part-type="species" reg="lacromense">lacromense</tp:taxon-name-part></tp:taxon-name></italic> Zschacke ([Croatia] ins. Lacroma: An frei liegenden Gestein, c. 10 m, Kalk, 11.9.1907, A.Latzel (PRM-858048!, syntype)) is morphologically similar to <italic><tp:taxon-name><tp:taxon-name-part taxon-name-part-type="genus" reg="Thelidium">T.</tp:taxon-name-part><tp:taxon-name-part taxon-name-part-type="species" reg="auruntii">auruntii</tp:taxon-name-part></tp:taxon-name></italic>, but the type locality is close to sea level in Croatia and thus not likely to belong to the same species as the Finnish material of <italic><tp:taxon-name><tp:taxon-name-part taxon-name-part-type="genus" reg="Thelidium">T.</tp:taxon-name-part><tp:taxon-name-part taxon-name-part-type="species" reg="auruntii">auruntii</tp:taxon-name-part></tp:taxon-name></italic>. <italic><tp:taxon-name><tp:taxon-name-part taxon-name-part-type="genus" reg="Thelidium">Thelidium</tp:taxon-name-part><tp:taxon-name-part taxon-name-part-type="species" reg="athallinum">athallinum</tp:taxon-name-part></tp:taxon-name></italic> Servít (Slovakia, Vysoké Tatry, monte Tokárna, supra saxa conglom., 1100–1200 m, 1925, Suza (PRM-858571!, syntype)) differs in thicker involucrellum (c. 80–100 μm thick).</p></tp:treatment-sec><tp:treatment-sec sec-type="material" id="SECID0EZLAI"><title>Other specimens examined.</title><p>Finland, Koillismaa, Salla, Oulanka National Park, 400 m N of Savilampi, shore of river Savinajoki, dolomite rock outcrop, on NE-slope, 177 m a.s.l, <named-content xmlns:xlink="http://www.w3.org/1999/xlink" content-type="dwc:verbatimCoordinates" xlink:type="simple"><named-content content-type="geo-json" specific-use="{&#34;type&#34;:&#34;Point&#34;,&#34;coordinates&#34;:[29.166667,66.416667]}" id="NCID0ECMAI" xlink:type="simple">66°25'N, 29°10'E</named-content></named-content>, 13 August 2009, J.Pykälä 36339 (H); Kuusamo, Oulanka National Park, Mataraniemi, shore of Oulankajoki river, treeless stony river shore, on dolomite stones, 145 m a.s.l, <named-content xmlns:xlink="http://www.w3.org/1999/xlink" content-type="dwc:verbatimCoordinates" xlink:type="simple"><named-content content-type="geo-json" specific-use="{&#34;type&#34;:&#34;Point&#34;,&#34;coordinates&#34;:[29.333333,66.366667]}" id="NCID0EKMAI" xlink:type="simple">66°22'N, 29°20'E</named-content></named-content>, 26 August 2011, J.Pykälä 45171 (H); Enontekiön Lappi, Enontekiö, Porojärvet, Toskalharji, Toskaljärvi N, fell, dried old brook bottom, stony bottom, on dolomite pebbles, 707 m a.s.l., <named-content xmlns:xlink="http://www.w3.org/1999/xlink" content-type="dwc:verbatimCoordinates" xlink:type="simple"><named-content content-type="geo-json" specific-use="{&#34;type&#34;:&#34;Point&#34;,&#34;coordinates&#34;:[21.433333,69.183333]}" id="NCID0ESMAI" xlink:type="simple">69°11'N, 21°26'E</named-content></named-content>, 3 August 2011, J.Pykälä 43414 (H); Enontekiö, Porojärvet, Toskalharji, Toskaljärvi N, fell, brook, W-shore, dolomite rock, outcrop, on N-slope, 710 m a.s.l, <named-content xmlns:xlink="http://www.w3.org/1999/xlink" content-type="dwc:verbatimCoordinates" xlink:type="simple"><named-content content-type="geo-json" specific-use="{&#34;type&#34;:&#34;Point&#34;,&#34;coordinates&#34;:[21.433333,69.183333]}" id="NCID0E1MAI" xlink:type="simple">69°11'N, 21°26'E</named-content></named-content>, 3 August 2011, J.Pykälä 43446 (H); Enontekiö, Porojärvet, Toskalharji, Toskaljärvi N, fell, brook, W-shore, dolomite rock outcrop, on dolomite stones, 710 m a.s.l, <named-content xmlns:xlink="http://www.w3.org/1999/xlink" content-type="dwc:verbatimCoordinates" xlink:type="simple"><named-content content-type="geo-json" specific-use="{&#34;type&#34;:&#34;Point&#34;,&#34;coordinates&#34;:[21.433333,69.183333]}" id="NCID0ECNAI" xlink:type="simple">69°11'N, 21°26'E</named-content></named-content>, 3 August 2011, J.Pykälä 43470 (H); Enontekiö, Porojärvet, Toskalharji, Toskaljärvi N, gentle SE-slope, alpine grassland, on dolomite boulder, 705 m a.s.l, <named-content xmlns:xlink="http://www.w3.org/1999/xlink" content-type="dwc:verbatimCoordinates" xlink:type="simple"><named-content content-type="geo-json" specific-use="{&#34;type&#34;:&#34;Point&#34;,&#34;coordinates&#34;:[21.433333,69.183333]}" id="NCID0EKNAI" xlink:type="simple">69°11'N, 21°26'E</named-content></named-content>, 3 August 2011, J.Pykälä 43829 (H); Enontekiö, Kilpisjärvi, Saana, nature reserve, W-part, fell, dolomite rock outcrop, on SW-facing wall, 695 m a.s.l, <named-content xmlns:xlink="http://www.w3.org/1999/xlink" content-type="dwc:verbatimCoordinates" xlink:type="simple"><named-content content-type="geo-json" specific-use="{&#34;type&#34;:&#34;Point&#34;,&#34;coordinates&#34;:[20.800000,69.050000]}" id="NCID0ESNAI" xlink:type="simple">69°03'N, 20°48'E</named-content></named-content>, 9 August 2011, J.Pykälä 43905 (H).</p></tp:treatment-sec><tp:treatment-sec><!--Section generated to contain objects referenced in tp:taxon-treatment.--><fig id="F1" position="float" orientation="portrait"><object-id xmlns:xlink="http://www.w3.org/1999/xlink" content-type="doi" xlink:type="simple">10.3897/mycokeys.96.98738.figure1</object-id><object-id xmlns:xlink="http://www.w3.org/1999/xlink" content-type="arpha" xlink:type="simple">F2647CDD-E3D1-50DA-8CB3-51693B0C08F3</object-id><label>Figure 1.</label><caption><p>Phylogenetic relationships of the studied species. Strict consensus based on ITS data set with bootstrap values (&gt;50%) at nodes. New species described in this study are indicated in bold.</p></caption><graphic xmlns:xlink="http://www.w3.org/1999/xlink" xlink:href="mycokeys-96-001-g001.jpg" position="float" orientation="portrait" xlink:type="simple" id="oo_821124.jpg"><uri content-type="original_file" xlink:type="simple">https://binary.pensoft.net/fig/821124</uri></graphic></fig></tp:treatment-sec><ref-list><ref id="B13"><mixed-citation xmlns:xlink="http://www.w3.org/1999/xlink" xlink:type="simple"><person-group><name name-style="western"><surname>Pykälä</surname><given-names>J</given-names></name></person-group> (<year>2007</year>) <article-title>Additions to the lichen flora of Finland. II. Calcareous rocks and associated soils in Lohja.</article-title><source>Graphis Scripta</source><volume>19</volume>: <fpage>17</fpage>–<lpage>32</lpage>.</mixed-citation></ref><ref id="B27"><mixed-citation xmlns:xlink="http://www.w3.org/1999/xlink" xlink:type="simple"><person-group><name name-style="western"><surname>Thüs</surname><given-names>H</given-names></name><name name-style="western"><surname>Nascimbene</surname><given-names>J</given-names></name></person-group> (<year>2008</year>) <article-title>Contributions toward a new taxonomy of Central European freshwater species of the lichen genus <italic><tp:taxon-name><tp:taxon-name-part taxon-name-part-type="genus">Thelidium</tp:taxon-name-part></tp:taxon-name></italic> (<tp:taxon-name><tp:taxon-name-part taxon-name-part-type="order">Verrucariales</tp:taxon-name-part></tp:taxon-name>, <tp:taxon-name><tp:taxon-name-part taxon-name-part-type="phylum">Ascomycota</tp:taxon-name-part></tp:taxon-name>).</article-title><source>Lichenologist</source><volume>40</volume>(<issue>6</issue>): <fpage>499</fpage>–<lpage>521</lpage>. <ext-link xlink:href="10.1017/S0024282908007603" ext-link-type="doi" xlink:type="simple">https://doi.org/10.1017/S0024282908007603</ext-link></mixed-citation></ref><ref id="B10"><mixed-citation xmlns:xlink="http://www.w3.org/1999/xlink" xlink:type="simple"><person-group><name name-style="western"><surname>Orange</surname><given-names>A</given-names></name></person-group> (<year>2013</year>) <source>British and Other Pyrenocarpous Lichens.</source><publisher-name>Department of Biodiversity and Systematic Biology</publisher-name>, <publisher-loc>National Museum of Wales</publisher-loc>, <size units="page">250 pp</size>. <ext-link xlink:href="https://www.museum.wales/media/13849/Orange-A-2013-British-and-other-pyrenocarpous-lichens.pdf" ext-link-type="uri" xlink:type="simple">https://www.museum.wales/media/13849/Orange-A-2013-British-and-other-pyrenocarpous-lichens.pdf</ext-link></mixed-citation></ref></ref-list></tp:taxon-treatment>
