# Supplementary material for: ﻿Taxonomy of Thelidiumauruntii and T.incavatum complexes (lichenized Ascomycota, Verrucariales) in Finland
Source: MycoKeys. 2023 Mar 8;96:1–23. doi: 10.3897/mycokeys.96.98738 (PMC10210258; doi:10.3897/mycokeys.96.98738)
Supplement: XML Treatment for Thelidium declivum [file mycokeys.96.98738-treatment2.xml]

<!DOCTYPE tp:taxon-treatment
  PUBLIC "-//TaxonX//DTD Taxonomic Treatment Publishing DTD v0 20100105//EN" "tax-treatment-NSO.dtd">
<tp:taxon-treatment xmlns:tp="http://www.plazi.org/taxpub"><tp:treatment-meta><kwd-group><label>Taxon classification</label><kwd>
              <named-content content-type="kingdom">Fungi</named-content>
            </kwd><kwd>
              <named-content content-type="order">Verrucariales</named-content>
            </kwd><kwd>
              <named-content content-type="family">Verrucariaceae</named-content>
            </kwd></kwd-group><mixed-citation publication-type="journal"><person-group><name><surname>Pykälä</surname><given-names>Juha</given-names></name><name><surname>Kantelinen</surname><given-names>Annina</given-names></name><name><surname>Myllys</surname><given-names>Leena</given-names></name></person-group><article-title>﻿Taxonomy of <italic><tp:taxon-name><tp:taxon-name-part taxon-name-part-type="genus" reg="Thelidium">Thelidium</tp:taxon-name-part><tp:taxon-name-part taxon-name-part-type="species" reg="auruntii">auruntii</tp:taxon-name-part></tp:taxon-name></italic> and <italic><tp:taxon-name><tp:taxon-name-part taxon-name-part-type="genus" reg="Thelidium">T.</tp:taxon-name-part><tp:taxon-name-part taxon-name-part-type="species" reg="incavatum">incavatum</tp:taxon-name-part></tp:taxon-name></italic> complexes (lichenized <tp:taxon-name><tp:taxon-name-part taxon-name-part-type="phylum">Ascomycota</tp:taxon-name-part></tp:taxon-name>, <tp:taxon-name><tp:taxon-name-part taxon-name-part-type="order">Verrucariales</tp:taxon-name-part></tp:taxon-name>) in Finland</article-title><source>MycoKeys</source><day>08</day><month>03</month><year>2023</year><volume>96</volume><fpage>1</fpage><lpage>23</lpage><pub-id pub-id-type="doi">10.3897/mycokeys.96.98738</pub-id></mixed-citation></tp:treatment-meta><tp:nomenclature><label>﻿</label><tp:taxon-name>
            <object-id xmlns:xlink="http://www.w3.org/1999/xlink" content-type="arpha" xlink:type="simple">D80CDC61-6211-58AB-9ABF-A312FD20694E</object-id>
            <tp:taxon-name-part taxon-name-part-type="genus" reg="Thelidium">Thelidium</tp:taxon-name-part>
            <tp:taxon-name-part taxon-name-part-type="species" reg="declivum">declivum</tp:taxon-name-part>
            <object-id xmlns:xlink="http://www.w3.org/1999/xlink" content-type="mycobank" xlink:type="simple">846775</object-id>
          </tp:taxon-name><tp:taxon-authority>Pykälä &amp; Myllys</tp:taxon-authority><tp:taxon-status xmlns:xlink="http://www.w3.org/1999/xlink" xlink:type="simple">sp. nov.</tp:taxon-status><xref ref-type="fig" rid="F2">Figs 2A</xref><xref ref-type="fig" rid="F3">, 3H, I</xref></tp:nomenclature><tp:treatment-sec sec-type="diagnosis" id="SECID0EJPAI"><title>Diagnosis.</title><p>Differing from <italic><tp:taxon-name><tp:taxon-name-part taxon-name-part-type="genus" reg="Thelidium">T.</tp:taxon-name-part><tp:taxon-name-part taxon-name-part-type="species" reg="incavatum">incavatum</tp:taxon-name-part></tp:taxon-name></italic> by the perithecia often less immersed in rock, the involucrellum present in most perithecia and the exciple wall is thicker, most difficult to separate from <italic><tp:taxon-name><tp:taxon-name-part taxon-name-part-type="genus" reg="Thelidium">T.</tp:taxon-name-part><tp:taxon-name-part taxon-name-part-type="species" reg="mendax">mendax</tp:taxon-name-part></tp:taxon-name></italic> but the involucrellum on average is shorter.</p></tp:treatment-sec><tp:treatment-sec sec-type="material" id="SECID0EFQAI"><title>Type.</title><p>Finland, Koillismaa, Salla, Oulanka National Park, 400 m N of Savilampi, shore of river Savinajoki, dolomite rock outcrop, on NE-slope, scarce, 178 m a.s.l, <named-content xmlns:xlink="http://www.w3.org/1999/xlink" content-type="dwc:verbatimCoordinates" xlink:type="simple"><named-content content-type="geo-json" specific-use="{&#34;type&#34;:&#34;Point&#34;,&#34;coordinates&#34;:[29.166667,66.416667]}" id="NCID0EOQAI" xlink:type="simple">66°25'N, 29°10'E</named-content></named-content>, 13 August 2009, J.Pykälä 36334 (H-9204893, holotype, UPS, isotype, GenBank accession number: <ext-link xmlns:xlink="http://www.w3.org/1999/xlink" ext-link-type="gen" xlink:href="OP901851" xlink:type="simple">OP901851</ext-link>).</p></tp:treatment-sec><tp:treatment-sec sec-type="description" id="SECID0EYQAI"><title>Description.</title><p>Prothallus not visible. Thallus white, grey or pale brown, endolithic to rarely thinly epilithic, algal cells c. 5–8 μm, in one specimen (type) surrounded by dark lines. Perithecia 0.12–0.44 mm in diam., 1/2–1-immersed, often surrounded by thalline collar, leaving shallow to usually deep pits; c. 20–80 perithecia / cm<sup>2</sup>. Ostiole pale to dark, plane to depressed, c. 20–50 μm wide. Involucrellum absent, apical or covering half of the exciple, 0–70 μm thick, appressed to the exciple or clearly diverging from it. Exciple 0.22–0.38 mm, wall dark brown to black, c. 25–40 μm thick, apex may be thickened to 50–70 μm thick. Periphysoids c. 30–50 × 1.5–2.5 μm. Asci c. 91–132 × 31–48 μm, 8-spored. Ascospores (1–2–)3-septate, few spores submuriform with 5–6(–8) cells, (32.3–)35.3–37.8–40.4(–44.4) × (12.6–)14.0–15.0–16.1(–17.3) μm (n = 69).</p><fig id="F2" position="float" orientation="portrait"><object-id xmlns:xlink="http://www.w3.org/1999/xlink" content-type="doi" xlink:type="simple">10.3897/mycokeys.96.98738.figure2</object-id><object-id xmlns:xlink="http://www.w3.org/1999/xlink" content-type="arpha" xlink:type="simple">D4096121-6024-5F39-8F3D-CF583156B1CB</object-id><label>Figure 2.</label><caption><p><bold>A</bold><italic><tp:taxon-name><tp:taxon-name-part taxon-name-part-type="genus" reg="Thelidium">Thelidium</tp:taxon-name-part><tp:taxon-name-part taxon-name-part-type="species" reg="declivum">declivum</tp:taxon-name-part></tp:taxon-name></italic> (holotype) <bold>B</bold><italic><tp:taxon-name><tp:taxon-name-part taxon-name-part-type="genus" reg="Thelidium">T.</tp:taxon-name-part><tp:taxon-name-part taxon-name-part-type="species" reg="huuskonenii">huuskonenii</tp:taxon-name-part></tp:taxon-name></italic> (holotype) <bold>C</bold><italic><tp:taxon-name><tp:taxon-name-part taxon-name-part-type="genus" reg="Thelidium">T.</tp:taxon-name-part><tp:taxon-name-part taxon-name-part-type="species" reg="mendax">mendax</tp:taxon-name-part></tp:taxon-name></italic> (holotype) <bold>D</bold><italic><tp:taxon-name><tp:taxon-name-part taxon-name-part-type="genus" reg="Thelidium">T.</tp:taxon-name-part><tp:taxon-name-part taxon-name-part-type="species" reg="pseudoauruntii">pseudoauruntii</tp:taxon-name-part></tp:taxon-name></italic> (holotype) <bold>E</bold><italic><tp:taxon-name><tp:taxon-name-part taxon-name-part-type="genus" reg="Thelidium">T.</tp:taxon-name-part><tp:taxon-name-part taxon-name-part-type="species" reg="sallaense">sallaense</tp:taxon-name-part></tp:taxon-name></italic> (holotype) <bold>F</bold><italic><tp:taxon-name><tp:taxon-name-part taxon-name-part-type="genus" reg="Thelidium">T.</tp:taxon-name-part><tp:taxon-name-part taxon-name-part-type="species" reg="toskalharjiense">toskalharjiense</tp:taxon-name-part></tp:taxon-name></italic> (holotype). Scale bars: 1 mm (<bold>A–C, E, F</bold>); 0.5 mm (<bold>D</bold>).</p></caption><graphic xmlns:xlink="http://www.w3.org/1999/xlink" xlink:href="mycokeys-96-001-g002.jpg" position="float" orientation="portrait" xlink:type="simple" id="oo_821125.jpg"><uri content-type="original_file" xlink:type="simple">https://binary.pensoft.net/fig/821125</uri></graphic></fig></tp:treatment-sec><tp:treatment-sec sec-type="habitat" id="SECID0E6TAI"><title>Habitat and distribution.</title><p>The species occurs in NE Finland, in the parishes of Kuusamo and Salla, on dolomite rock outcrops and boulders. The species may prefer rather shady habitats. Most localities are close to river shores.</p></tp:treatment-sec><tp:treatment-sec sec-type="etymology" id="SECID0EEUAI"><title>Etymology.</title><p>The species prefers steep rock outcrops.</p></tp:treatment-sec><tp:treatment-sec sec-type="notes" id="SECID0EJUAI"><title>Notes.</title><p>This species was previously reported from Finland as <italic><tp:taxon-name><tp:taxon-name-part taxon-name-part-type="genus" reg="Thelidium">T.</tp:taxon-name-part><tp:taxon-name-part taxon-name-part-type="species" reg="larianum">larianum</tp:taxon-name-part></tp:taxon-name></italic> A. Massal. (<xref ref-type="bibr" rid="B15">Pykälä 2010b</xref>). The type specimen of <italic><tp:taxon-name><tp:taxon-name-part taxon-name-part-type="genus" reg="Thelidium">T.</tp:taxon-name-part><tp:taxon-name-part taxon-name-part-type="species" reg="larianum">larianum</tp:taxon-name-part></tp:taxon-name></italic> A. Massal. (in calcaris ubique, Garovaglio, VER!) is in poor condition, and thus, the identity of the species cannot be solved. According to <xref ref-type="bibr" rid="B31">Zschacke (1934)</xref>, the spore size of <italic><tp:taxon-name><tp:taxon-name-part taxon-name-part-type="genus" reg="Thelidium">T.</tp:taxon-name-part><tp:taxon-name-part taxon-name-part-type="species" reg="larianum">larianum</tp:taxon-name-part></tp:taxon-name></italic> is smaller: 25–36 × 11–15 μm than the size in the Finnish specimens. The protologue (<xref ref-type="bibr" rid="B9">Massalongo 1855</xref>): “in circa Larium Lacum ad saxa calcareo-bituminosa Clar. Prof. Garov.”, i.e., the locality is close to Lake Como, and the collector is S. Garovaglio. Thus, the climatic conditions of the type locality are likely to strongly differ from those in NE Finland, and it is likely that the Finnish specimens do not belong to <italic><tp:taxon-name><tp:taxon-name-part taxon-name-part-type="genus" reg="Thelidium">T.</tp:taxon-name-part><tp:taxon-name-part taxon-name-part-type="species" reg="larianum">larianum</tp:taxon-name-part></tp:taxon-name></italic>. Based on the Finnish distribution, it could be assumed that <italic><tp:taxon-name><tp:taxon-name-part taxon-name-part-type="genus" reg="Thelidium">T.</tp:taxon-name-part><tp:taxon-name-part taxon-name-part-type="species" reg="declivum">declivum</tp:taxon-name-part></tp:taxon-name></italic> may be an eastern species, which has its main distribution in Russia and/or in North America.</p><p><italic><tp:taxon-name><tp:taxon-name-part taxon-name-part-type="genus" reg="Polyblastia">Polyblastia</tp:taxon-name-part><tp:taxon-name-part taxon-name-part-type="species" reg="torrentis">torrentis</tp:taxon-name-part></tp:taxon-name></italic> Servít (Sweden. Torne Lappmark: Jukkasjärvi par., Abisko, Regio subalpina by the torrent, alt. 400 m, 29.7.1921, A.H.Magnusson; UPS!, syntype) differs in less immersed perithecia (1/4–1/2-immersed) leaving shallow pits. Exciple may also be smaller (in studied perithecia c. 0.2–0.22 mm), but according to <xref ref-type="bibr" rid="B25">Servít (1953)</xref> the size of the exciple is c. 0.3 mm.</p><p><italic><tp:taxon-name><tp:taxon-name-part taxon-name-part-type="genus" reg="Thelidium">Thelidium</tp:taxon-name-part><tp:taxon-name-part taxon-name-part-type="species" reg="declivum">declivum</tp:taxon-name-part></tp:taxon-name></italic> is difficult to separate from <italic><tp:taxon-name><tp:taxon-name-part taxon-name-part-type="genus" reg="Thelidium">T.</tp:taxon-name-part><tp:taxon-name-part taxon-name-part-type="species" reg="incavatum">incavatum</tp:taxon-name-part></tp:taxon-name></italic> and the closely related <italic><tp:taxon-name><tp:taxon-name-part taxon-name-part-type="genus" reg="Thelidium">T.</tp:taxon-name-part><tp:taxon-name-part taxon-name-part-type="species" reg="mendax">mendax</tp:taxon-name-part></tp:taxon-name></italic>. <italic><tp:taxon-name><tp:taxon-name-part taxon-name-part-type="genus" reg="Thelidium">Thelidium</tp:taxon-name-part><tp:taxon-name-part taxon-name-part-type="species" reg="incavatum">incavatum</tp:taxon-name-part></tp:taxon-name></italic> has predominantly fully immersed perithecia, and 3/4-immersed perithecia are usually overmature, whereas <italic><tp:taxon-name><tp:taxon-name-part taxon-name-part-type="genus" reg="Thelidium">T.</tp:taxon-name-part><tp:taxon-name-part taxon-name-part-type="species" reg="declivum">declivum</tp:taxon-name-part></tp:taxon-name></italic> has predominantly 3/4–immersed perithecia. Furthermore, the involucrellum is absent from most specimens of <italic><tp:taxon-name><tp:taxon-name-part taxon-name-part-type="genus" reg="Thelidium">T.</tp:taxon-name-part><tp:taxon-name-part taxon-name-part-type="species" reg="incavatum">incavatum</tp:taxon-name-part></tp:taxon-name></italic>, whereas the involucrellum occurs in most perithecia, and in all studied specimens of <italic><tp:taxon-name><tp:taxon-name-part taxon-name-part-type="genus" reg="Thelidium">T.</tp:taxon-name-part><tp:taxon-name-part taxon-name-part-type="species" reg="declivum">declivum</tp:taxon-name-part></tp:taxon-name></italic>. <italic><tp:taxon-name><tp:taxon-name-part taxon-name-part-type="genus" reg="Thelidium">Thelidium</tp:taxon-name-part><tp:taxon-name-part taxon-name-part-type="species" reg="incavatum">incavatum</tp:taxon-name-part></tp:taxon-name></italic> also has a thinner exciple wall: c. 15–25 μm thick. <italic><tp:taxon-name><tp:taxon-name-part taxon-name-part-type="genus" reg="Thelidium">Thelidium</tp:taxon-name-part><tp:taxon-name-part taxon-name-part-type="species" reg="mendax">mendax</tp:taxon-name-part></tp:taxon-name></italic> may differ in longer involucrellum, but more material is needed to determine whether this character can be used to separate the species from <italic><tp:taxon-name><tp:taxon-name-part taxon-name-part-type="genus" reg="Thelidium">T.</tp:taxon-name-part><tp:taxon-name-part taxon-name-part-type="species" reg="declivum">declivum</tp:taxon-name-part></tp:taxon-name></italic>.</p></tp:treatment-sec><tp:treatment-sec sec-type="material" id="SECID0ET1AI"><title>Other specimens examined.</title><p>Finland, Koillismaa, Kuusamo, Oulanka, Putaanoja, 500 m W-NW of Hautala, dolomite rock outcrop, beneath N-facing wall, on boulder, 228 m a.s. l., <named-content xmlns:xlink="http://www.w3.org/1999/xlink" content-type="dwc:verbatimCoordinates" xlink:type="simple"><named-content content-type="geo-json" specific-use="{&#34;type&#34;:&#34;Point&#34;,&#34;coordinates&#34;:[29.416667,66.366667]}" id="NCID0E31AI" xlink:type="simple">66°22'N, 29°25'E</named-content></named-content>, 9 August 2009, J.Pykälä 35996 (H); Salla, Oulanka National Park, Savikoski 300 m N, shore of lake Savilampi, calciferous (dolomite) schistose rock outcrop, on N-facing wall, 175 m a.s.l, <named-content xmlns:xlink="http://www.w3.org/1999/xlink" content-type="dwc:verbatimCoordinates" xlink:type="simple"><named-content content-type="geo-json" specific-use="{&#34;type&#34;:&#34;Point&#34;,&#34;coordinates&#34;:[29.166667,66.416667]}" id="NCID0EE2AI" xlink:type="simple">66°25'N, 29°10'E</named-content></named-content>, 10 August 2010, J.Pykälä 39640 (H); Salla, Oulanka National Park, Savilamminniemi, shore of lake Savilampi, cliff, calciferous (dolomite) schistose rock outcrop, on S-facing wall, 172 m a.s.l, <named-content xmlns:xlink="http://www.w3.org/1999/xlink" content-type="dwc:verbatimCoordinates" xlink:type="simple"><named-content content-type="geo-json" specific-use="{&#34;type&#34;:&#34;Point&#34;,&#34;coordinates&#34;:[29.166667,66.416667]}" id="NCID0EM2AI" xlink:type="simple">66°25'N, 29°10'E</named-content></named-content>, 12 August 2010, J.Pykälä 39780b (H); Kuusamo, Oulanka, Putaanoja, 500 m W-NW of Hautala, dolomite rock outcrop, on NE-facing wall, 230 m a.s.l., <named-content xmlns:xlink="http://www.w3.org/1999/xlink" content-type="dwc:verbatimCoordinates" xlink:type="simple"><named-content content-type="geo-json" specific-use="{&#34;type&#34;:&#34;Point&#34;,&#34;coordinates&#34;:[29.416667,66.366667]}" id="NCID0EU2AI" xlink:type="simple">66°22'N, 29°25'E</named-content></named-content>, 15 August 2010, J.Pykälä 39997 (H), 40037 (H), 40047 (H); Kuusamo, Oulanka National Park, Taivalköngäs, shore of Oulankajoki river, <italic><tp:taxon-name><tp:taxon-name-part taxon-name-part-type="genus" reg="Picea">Picea</tp:taxon-name-part><tp:taxon-name-part taxon-name-part-type="species" reg="abies">abies</tp:taxon-name-part></tp:taxon-name></italic>-dominated herb-rich forest, dolomite rock outcrop, NE-slope, on dolomite boulder, 174 m a.s.l, <named-content xmlns:xlink="http://www.w3.org/1999/xlink" content-type="dwc:verbatimCoordinates" xlink:type="simple"><named-content content-type="geo-json" specific-use="{&#34;type&#34;:&#34;Point&#34;,&#34;coordinates&#34;:[29.183333,66.400000]}" id="NCID0EH3AI" xlink:type="simple">66°24'N, 29°11'E</named-content></named-content>, 20 August 2011, J.Pykälä 44554 (H); Kuusamo, Oulanka National Park, Taivalköngäs, shore of Oulankajoki river, dolomite rock outcrop, on NW-facing wall, 165 m a.s.l, <named-content xmlns:xlink="http://www.w3.org/1999/xlink" content-type="dwc:verbatimCoordinates" xlink:type="simple"><named-content content-type="geo-json" specific-use="{&#34;type&#34;:&#34;Point&#34;,&#34;coordinates&#34;:[29.183333,66.400000]}" id="NCID0EP3AI" xlink:type="simple">66°24'N, 29°11'E</named-content></named-content>, 25 August 2011, J.Pykälä 45123 (H).</p></tp:treatment-sec><tp:treatment-sec><!--Section generated to contain objects referenced in tp:taxon-treatment.--><fig id="F3" position="float" orientation="portrait"><object-id xmlns:xlink="http://www.w3.org/1999/xlink" content-type="doi" xlink:type="simple">10.3897/mycokeys.96.98738.figure3</object-id><object-id xmlns:xlink="http://www.w3.org/1999/xlink" content-type="arpha" xlink:type="simple">842F30DB-0BA7-5B21-8100-F17E8B256885</object-id><label>Figure 3.</label><caption><p>Drawn anatomical features of the newly described <italic><tp:taxon-name><tp:taxon-name-part taxon-name-part-type="genus" reg="Thelidium">Thelidium</tp:taxon-name-part></tp:taxon-name></italic> species. Represented perithecial features are similar between <italic><tp:taxon-name><tp:taxon-name-part taxon-name-part-type="genus" reg="Thelidium">T.</tp:taxon-name-part><tp:taxon-name-part taxon-name-part-type="species" reg="huuskonenii">huuskonenii</tp:taxon-name-part></tp:taxon-name></italic> and <italic><tp:taxon-name><tp:taxon-name-part taxon-name-part-type="genus" reg="Thelidium">T.</tp:taxon-name-part><tp:taxon-name-part taxon-name-part-type="species" reg="toskalharjiense">toskalharjiense</tp:taxon-name-part></tp:taxon-name></italic>, as well as between <italic><tp:taxon-name><tp:taxon-name-part taxon-name-part-type="genus" reg="Thelidium">T.</tp:taxon-name-part><tp:taxon-name-part taxon-name-part-type="species" reg="declivum">declivum</tp:taxon-name-part></tp:taxon-name></italic> and <italic><tp:taxon-name><tp:taxon-name-part taxon-name-part-type="genus" reg="Thelidium">T.</tp:taxon-name-part><tp:taxon-name-part taxon-name-part-type="species" reg="mendax">mendax</tp:taxon-name-part></tp:taxon-name></italic>; therefore, they are shown combined. Spores are represented as intermediate size for all species <bold>A</bold> perithecia of <italic><tp:taxon-name><tp:taxon-name-part taxon-name-part-type="genus" reg="Thelidium">T.</tp:taxon-name-part><tp:taxon-name-part taxon-name-part-type="species" reg="huuskonenii">huuskonenii</tp:taxon-name-part></tp:taxon-name></italic> and <italic><tp:taxon-name><tp:taxon-name-part taxon-name-part-type="genus" reg="Thelidium">T.</tp:taxon-name-part><tp:taxon-name-part taxon-name-part-type="species" reg="toskalharjiense">toskalharjiense</tp:taxon-name-part></tp:taxon-name></italic> combined <bold>B</bold> spores of <italic><tp:taxon-name><tp:taxon-name-part taxon-name-part-type="genus" reg="Thelidium">T.</tp:taxon-name-part><tp:taxon-name-part taxon-name-part-type="species" reg="huuskonenii">huuskonenii</tp:taxon-name-part></tp:taxon-name></italic><bold>C</bold> spores of <italic><tp:taxon-name><tp:taxon-name-part taxon-name-part-type="genus" reg="Thelidium">T.</tp:taxon-name-part><tp:taxon-name-part taxon-name-part-type="species" reg="toskalharjiense">toskalharjiense</tp:taxon-name-part></tp:taxon-name></italic><bold>D</bold> perithecium of <italic><tp:taxon-name><tp:taxon-name-part taxon-name-part-type="genus" reg="Thelidium">T.</tp:taxon-name-part><tp:taxon-name-part taxon-name-part-type="species" reg="pseudoauruntii">pseudoauruntii</tp:taxon-name-part></tp:taxon-name></italic><bold>E</bold> spores of <italic><tp:taxon-name><tp:taxon-name-part taxon-name-part-type="genus" reg="Thelidium">T.</tp:taxon-name-part><tp:taxon-name-part taxon-name-part-type="species" reg="pseudoauruntii">pseudoauruntii</tp:taxon-name-part></tp:taxon-name></italic><bold>F</bold> perithecium of <italic><tp:taxon-name><tp:taxon-name-part taxon-name-part-type="genus" reg="Thelidium">T.</tp:taxon-name-part><tp:taxon-name-part taxon-name-part-type="species" reg="sallaense">sallaense</tp:taxon-name-part></tp:taxon-name></italic><bold>G</bold> spores of <italic><tp:taxon-name><tp:taxon-name-part taxon-name-part-type="genus" reg="Thelidium">T.</tp:taxon-name-part><tp:taxon-name-part taxon-name-part-type="species" reg="sallaense">sallaense</tp:taxon-name-part></tp:taxon-name></italic><bold>H</bold> perithecia of <italic><tp:taxon-name><tp:taxon-name-part taxon-name-part-type="genus" reg="Thelidium">T.</tp:taxon-name-part><tp:taxon-name-part taxon-name-part-type="species" reg="declivum">declivum</tp:taxon-name-part></tp:taxon-name></italic> and <italic><tp:taxon-name><tp:taxon-name-part taxon-name-part-type="genus" reg="Thelidium">T.</tp:taxon-name-part><tp:taxon-name-part taxon-name-part-type="species" reg="mendax">mendax</tp:taxon-name-part></tp:taxon-name></italic> combined <bold>I</bold> spores of <italic><tp:taxon-name><tp:taxon-name-part taxon-name-part-type="genus" reg="Thelidium">T.</tp:taxon-name-part><tp:taxon-name-part taxon-name-part-type="species" reg="declivum">declivum</tp:taxon-name-part></tp:taxon-name></italic><bold>J</bold> spores of <italic><tp:taxon-name><tp:taxon-name-part taxon-name-part-type="genus" reg="Thelidium">T.</tp:taxon-name-part><tp:taxon-name-part taxon-name-part-type="species" reg="mendax">mendax</tp:taxon-name-part></tp:taxon-name></italic>. Scale bars for perithecia are 100 μm, and for spores 20 μm. Illustration: A. Kantelinen</p></caption><graphic xmlns:xlink="http://www.w3.org/1999/xlink" xlink:href="mycokeys-96-001-g003.jpg" position="float" orientation="portrait" xlink:type="simple" id="oo_821126.jpg"><uri content-type="original_file" xlink:type="simple">https://binary.pensoft.net/fig/821126</uri></graphic></fig></tp:treatment-sec><ref-list><ref id="B15"><mixed-citation xmlns:xlink="http://www.w3.org/1999/xlink" xlink:type="simple"><person-group><name name-style="western"><surname>Pykälä</surname><given-names>J</given-names></name></person-group> (<year>2010b</year>) <article-title>Additions to the lichen flora of Finland. <tp:taxon-name><tp:taxon-name-part taxon-name-part-type="genus">V.</tp:taxon-name-part></tp:taxon-name></article-title><source>Graphis Scripta</source><volume>22</volume>: <fpage>54</fpage>–<lpage>62</lpage>.</mixed-citation></ref><ref id="B31"><mixed-citation xmlns:xlink="http://www.w3.org/1999/xlink" xlink:type="simple"><person-group><name name-style="western"><surname>Zschacke</surname><given-names>H</given-names></name></person-group> (<year>1934</year>) <tp:taxon-name><tp:taxon-name-part taxon-name-part-type="family">Epigloeaceae</tp:taxon-name-part></tp:taxon-name>, <tp:taxon-name><tp:taxon-name-part taxon-name-part-type="family">Verrucariaceae</tp:taxon-name-part></tp:taxon-name> und <tp:taxon-name><tp:taxon-name-part taxon-name-part-type="family">Dermatocarpaceae</tp:taxon-name-part></tp:taxon-name>. Dr. L. Rabenhorst’s Kryptogamen-Flora von Deutschland, Österreich und der Schweiz 9 1(1): 44–695.</mixed-citation></ref><ref id="B9"><mixed-citation xmlns:xlink="http://www.w3.org/1999/xlink" xlink:type="simple"><person-group><name name-style="western"><surname>Massalongo</surname><given-names>A</given-names></name></person-group> (<year>1855</year>) Symmicta lichenum novorum vel minus cognitorum. Typis Antonellanis, Veronae.</mixed-citation></ref><ref id="B25"><mixed-citation xmlns:xlink="http://www.w3.org/1999/xlink" xlink:type="simple"><person-group><name name-style="western"><surname>Servít</surname><given-names>M</given-names></name></person-group> (<year>1953</year>) <article-title>Nové druhy Verrucarií a příbuzných rodu. Species novae Verrucariarum et gene-rum affinium.</article-title><source>Rozpravy Československé Akademie Vĕd</source><volume>63</volume>(<issue>7</issue>): <fpage>1</fpage>–<lpage>33</lpage>.</mixed-citation></ref></ref-list></tp:taxon-treatment>
