# Supplementary material for: ﻿Taxonomy of Thelidiumauruntii and T.incavatum complexes (lichenized Ascomycota, Verrucariales) in Finland
Source: MycoKeys. 2023 Mar 8;96:1–23. doi: 10.3897/mycokeys.96.98738 (PMC10210258; doi:10.3897/mycokeys.96.98738)
Supplement: XML Treatment for Thelidium huuskonenii [file mycokeys.96.98738-treatment3.xml]

<!DOCTYPE tp:taxon-treatment
  PUBLIC "-//TaxonX//DTD Taxonomic Treatment Publishing DTD v0 20100105//EN" "tax-treatment-NSO.dtd">
<tp:taxon-treatment xmlns:tp="http://www.plazi.org/taxpub"><tp:treatment-meta><kwd-group><label>Taxon classification</label><kwd>
              <named-content content-type="kingdom">Fungi</named-content>
            </kwd><kwd>
              <named-content content-type="order">Verrucariales</named-content>
            </kwd><kwd>
              <named-content content-type="family">Verrucariaceae</named-content>
            </kwd></kwd-group><mixed-citation publication-type="journal"><person-group><name><surname>Pykälä</surname><given-names>Juha</given-names></name><name><surname>Kantelinen</surname><given-names>Annina</given-names></name><name><surname>Myllys</surname><given-names>Leena</given-names></name></person-group><article-title>﻿Taxonomy of <italic><tp:taxon-name><tp:taxon-name-part taxon-name-part-type="genus" reg="Thelidium">Thelidium</tp:taxon-name-part><tp:taxon-name-part taxon-name-part-type="species" reg="auruntii">auruntii</tp:taxon-name-part></tp:taxon-name></italic> and <italic><tp:taxon-name><tp:taxon-name-part taxon-name-part-type="genus" reg="Thelidium">T.</tp:taxon-name-part><tp:taxon-name-part taxon-name-part-type="species" reg="incavatum">incavatum</tp:taxon-name-part></tp:taxon-name></italic> complexes (lichenized <tp:taxon-name><tp:taxon-name-part taxon-name-part-type="phylum">Ascomycota</tp:taxon-name-part></tp:taxon-name>, <tp:taxon-name><tp:taxon-name-part taxon-name-part-type="order">Verrucariales</tp:taxon-name-part></tp:taxon-name>) in Finland</article-title><source>MycoKeys</source><day>08</day><month>03</month><year>2023</year><volume>96</volume><fpage>1</fpage><lpage>23</lpage><pub-id pub-id-type="doi">10.3897/mycokeys.96.98738</pub-id></mixed-citation></tp:treatment-meta><tp:nomenclature><label>﻿</label><tp:taxon-name>
            <object-id xmlns:xlink="http://www.w3.org/1999/xlink" content-type="arpha" xlink:type="simple">5F0E1016-7069-5D48-9CDC-4D80DB6C21A6</object-id>
            <tp:taxon-name-part taxon-name-part-type="genus" reg="Thelidium">Thelidium</tp:taxon-name-part>
            <tp:taxon-name-part taxon-name-part-type="species" reg="huuskonenii">huuskonenii</tp:taxon-name-part>
            <object-id xmlns:xlink="http://www.w3.org/1999/xlink" content-type="mycobank" xlink:type="simple">846776</object-id>
          </tp:taxon-name><tp:taxon-authority>Pykälä &amp; Myllys</tp:taxon-authority><tp:taxon-status xmlns:xlink="http://www.w3.org/1999/xlink" xlink:type="simple">sp. nov.</tp:taxon-status><xref ref-type="fig" rid="F2">Figs 2B</xref><xref ref-type="fig" rid="F3">, 3A, B</xref></tp:nomenclature><tp:treatment-sec sec-type="diagnosis" id="SECID0EG5AI"><title>Diagnosis.</title><p>Species morphologically rather similar to <italic><tp:taxon-name><tp:taxon-name-part taxon-name-part-type="genus" reg="Thelidium">T.</tp:taxon-name-part><tp:taxon-name-part taxon-name-part-type="species" reg="auruntii">auruntii</tp:taxon-name-part></tp:taxon-name></italic>, but the spores smaller, perithecia often leaving deep pits, and the thallus predominantly endolithic.</p></tp:treatment-sec><tp:treatment-sec sec-type="type material" id="SECID0EX5AI"><title>Type material.</title><p><bold><italic>Holotype</italic>.</bold> Finland, Enontekiön Lappi, Enontekiö, Kilpisjärvi, Saana, fell, steep NE-slope, dolomite rock outcrop, on NE-facing wall, abundant, 820 m a.s.l, <named-content xmlns:xlink="http://www.w3.org/1999/xlink" content-type="dwc:verbatimCoordinates" xlink:type="simple"><named-content content-type="geo-json" specific-use="{&#34;type&#34;:&#34;Point&#34;,&#34;coordinates&#34;:[20.850000,69.033333]}" id="NCID0EF6AI" xlink:type="simple">69°02'N, 20°51'E</named-content></named-content>, 11 August 2011, J.Pykälä 44167 (H9204900, GenBank accession number: <ext-link xmlns:xlink="http://www.w3.org/1999/xlink" ext-link-type="gen" xlink:href="OP901862" xlink:type="simple">OP901862</ext-link>).</p></tp:treatment-sec><tp:treatment-sec sec-type="description" id="SECID0EP6AI"><title>Description.</title><p>Prothallus not visible. Thallus white to grey, endolithic to thinly epilithic, only surrounding perithecia, algal cells, c. 4–7 μm, in one specimen surrounded by one dark line. Perithecia 0.18–0.32 mm in diam., (1/2–)3/4–1-immersed, leaving shallow to deep pits; c. 80–120 perithecia / cm<sup>2</sup>. Ostiole pale to dark, plane to depressed, c. 20–40 μm wide. Involucrellum absent, apical or covering half of the exciple, 0–60 μm thick, appressed to the exciple or clearly diverging from it. Exciple 0.20–0.28 mm, wall dark brown to black, c. 15–20 μm thick, apex may be thickened to 50–80 μm thick. Periphysoids c. 20–45 × 1.5–2 μm, branching. Asci c. 58–74 × 22–25 μm, 8-spored. Ascospores (0–)1-septate, (16.4–)18.2–20.7–23.2(–27.6) × (8.0–)8.6–9.9–11.2(–14.4) μm (n = 69).</p></tp:treatment-sec><tp:treatment-sec sec-type="habitat" id="SECID0EX6AI"><title>Habitat and distribution.</title><p>Four specimens have been confirmed by sequencing, but more than twenty morphologically similar specimens have been collected from the calcareous fells of Saana and Toskalharji. The species seems to occur only in northern Finland, in Enontekiö on fells on dolomite rock outcrops, boulders, stones and pebbles. It grows on southern and northern slopes and on rather flat surfaces. The altitudinal range is 705–890 m a.s.l.</p><fig id="F3" position="float" orientation="portrait"><object-id xmlns:xlink="http://www.w3.org/1999/xlink" content-type="doi" xlink:type="simple">10.3897/mycokeys.96.98738.figure3</object-id><object-id xmlns:xlink="http://www.w3.org/1999/xlink" content-type="arpha" xlink:type="simple">842F30DB-0BA7-5B21-8100-F17E8B256885</object-id><label>Figure 3.</label><caption><p>Drawn anatomical features of the newly described <italic><tp:taxon-name><tp:taxon-name-part taxon-name-part-type="genus" reg="Thelidium">Thelidium</tp:taxon-name-part></tp:taxon-name></italic> species. Represented perithecial features are similar between <italic><tp:taxon-name><tp:taxon-name-part taxon-name-part-type="genus" reg="Thelidium">T.</tp:taxon-name-part><tp:taxon-name-part taxon-name-part-type="species" reg="huuskonenii">huuskonenii</tp:taxon-name-part></tp:taxon-name></italic> and <italic><tp:taxon-name><tp:taxon-name-part taxon-name-part-type="genus" reg="Thelidium">T.</tp:taxon-name-part><tp:taxon-name-part taxon-name-part-type="species" reg="toskalharjiense">toskalharjiense</tp:taxon-name-part></tp:taxon-name></italic>, as well as between <italic><tp:taxon-name><tp:taxon-name-part taxon-name-part-type="genus" reg="Thelidium">T.</tp:taxon-name-part><tp:taxon-name-part taxon-name-part-type="species" reg="declivum">declivum</tp:taxon-name-part></tp:taxon-name></italic> and <italic><tp:taxon-name><tp:taxon-name-part taxon-name-part-type="genus" reg="Thelidium">T.</tp:taxon-name-part><tp:taxon-name-part taxon-name-part-type="species" reg="mendax">mendax</tp:taxon-name-part></tp:taxon-name></italic>; therefore, they are shown combined. Spores are represented as intermediate size for all species <bold>A</bold> perithecia of <italic><tp:taxon-name><tp:taxon-name-part taxon-name-part-type="genus" reg="Thelidium">T.</tp:taxon-name-part><tp:taxon-name-part taxon-name-part-type="species" reg="huuskonenii">huuskonenii</tp:taxon-name-part></tp:taxon-name></italic> and <italic><tp:taxon-name><tp:taxon-name-part taxon-name-part-type="genus" reg="Thelidium">T.</tp:taxon-name-part><tp:taxon-name-part taxon-name-part-type="species" reg="toskalharjiense">toskalharjiense</tp:taxon-name-part></tp:taxon-name></italic> combined <bold>B</bold> spores of <italic><tp:taxon-name><tp:taxon-name-part taxon-name-part-type="genus" reg="Thelidium">T.</tp:taxon-name-part><tp:taxon-name-part taxon-name-part-type="species" reg="huuskonenii">huuskonenii</tp:taxon-name-part></tp:taxon-name></italic><bold>C</bold> spores of <italic><tp:taxon-name><tp:taxon-name-part taxon-name-part-type="genus" reg="Thelidium">T.</tp:taxon-name-part><tp:taxon-name-part taxon-name-part-type="species" reg="toskalharjiense">toskalharjiense</tp:taxon-name-part></tp:taxon-name></italic><bold>D</bold> perithecium of <italic><tp:taxon-name><tp:taxon-name-part taxon-name-part-type="genus" reg="Thelidium">T.</tp:taxon-name-part><tp:taxon-name-part taxon-name-part-type="species" reg="pseudoauruntii">pseudoauruntii</tp:taxon-name-part></tp:taxon-name></italic><bold>E</bold> spores of <italic><tp:taxon-name><tp:taxon-name-part taxon-name-part-type="genus" reg="Thelidium">T.</tp:taxon-name-part><tp:taxon-name-part taxon-name-part-type="species" reg="pseudoauruntii">pseudoauruntii</tp:taxon-name-part></tp:taxon-name></italic><bold>F</bold> perithecium of <italic><tp:taxon-name><tp:taxon-name-part taxon-name-part-type="genus" reg="Thelidium">T.</tp:taxon-name-part><tp:taxon-name-part taxon-name-part-type="species" reg="sallaense">sallaense</tp:taxon-name-part></tp:taxon-name></italic><bold>G</bold> spores of <italic><tp:taxon-name><tp:taxon-name-part taxon-name-part-type="genus" reg="Thelidium">T.</tp:taxon-name-part><tp:taxon-name-part taxon-name-part-type="species" reg="sallaense">sallaense</tp:taxon-name-part></tp:taxon-name></italic><bold>H</bold> perithecia of <italic><tp:taxon-name><tp:taxon-name-part taxon-name-part-type="genus" reg="Thelidium">T.</tp:taxon-name-part><tp:taxon-name-part taxon-name-part-type="species" reg="declivum">declivum</tp:taxon-name-part></tp:taxon-name></italic> and <italic><tp:taxon-name><tp:taxon-name-part taxon-name-part-type="genus" reg="Thelidium">T.</tp:taxon-name-part><tp:taxon-name-part taxon-name-part-type="species" reg="mendax">mendax</tp:taxon-name-part></tp:taxon-name></italic> combined <bold>I</bold> spores of <italic><tp:taxon-name><tp:taxon-name-part taxon-name-part-type="genus" reg="Thelidium">T.</tp:taxon-name-part><tp:taxon-name-part taxon-name-part-type="species" reg="declivum">declivum</tp:taxon-name-part></tp:taxon-name></italic><bold>J</bold> spores of <italic><tp:taxon-name><tp:taxon-name-part taxon-name-part-type="genus" reg="Thelidium">T.</tp:taxon-name-part><tp:taxon-name-part taxon-name-part-type="species" reg="mendax">mendax</tp:taxon-name-part></tp:taxon-name></italic>. Scale bars for perithecia are 100 μm, and for spores 20 μm. Illustration: A. Kantelinen</p></caption><graphic xmlns:xlink="http://www.w3.org/1999/xlink" xlink:href="mycokeys-96-001-g003.jpg" position="float" orientation="portrait" xlink:type="simple" id="oo_821126.jpg"><uri content-type="original_file" xlink:type="simple">https://binary.pensoft.net/fig/821126</uri></graphic></fig></tp:treatment-sec><tp:treatment-sec sec-type="etymology" id="SECID0EUGBI"><title>Etymology.</title><p>The species is named after A.J.Huuskonen, the Finnish amateur lichenologist, who most intensively collected lichens from the Enontekiö area.</p></tp:treatment-sec><tp:treatment-sec sec-type="notes" id="SECID0EZGBI"><title>Notes.</title><p>The species differs from <italic><tp:taxon-name><tp:taxon-name-part taxon-name-part-type="genus" reg="Thelidium">T.</tp:taxon-name-part><tp:taxon-name-part taxon-name-part-type="species" reg="auruntii">auruntii</tp:taxon-name-part></tp:taxon-name></italic> in smaller spores, perithecia often leaving deep pits and thinner, predominantly endolithic, thallus. The species has been previously reported from Finland as <italic><tp:taxon-name><tp:taxon-name-part taxon-name-part-type="genus" reg="Thelidium">T.</tp:taxon-name-part><tp:taxon-name-part taxon-name-part-type="species" reg="decussatum">decussatum</tp:taxon-name-part></tp:taxon-name></italic> (<xref ref-type="bibr" rid="B14">Pykälä 2010a</xref>). The Finnish specimens have similar perithecia and involucrellum as <italic><tp:taxon-name><tp:taxon-name-part taxon-name-part-type="genus" reg="Thelidium">T.</tp:taxon-name-part><tp:taxon-name-part taxon-name-part-type="species" reg="decussatum">decussatum</tp:taxon-name-part></tp:taxon-name></italic>. However, <italic><tp:taxon-name><tp:taxon-name-part taxon-name-part-type="genus" reg="Thelidium">T.</tp:taxon-name-part><tp:taxon-name-part taxon-name-part-type="species" reg="decussatum">decussatum</tp:taxon-name-part></tp:taxon-name></italic> ([Germany] Trier, 1862, Mezler, Rabenhorst Lichenes Europaei 646 (UPS!, syntype)) has a rimose thallus and the spores may be slightly larger (20–25 × 10–11 μm). Furthermore, the type locality is in a temperate zone in lowland Germany. Phytogeographically, it is unlikely that such species would occur only in fells in the northwestern most part of Finland. <italic><tp:taxon-name><tp:taxon-name-part taxon-name-part-type="genus" reg="Thelidium">Thelidium</tp:taxon-name-part><tp:taxon-name-part taxon-name-part-type="species" reg="stenosporum">stenosporum</tp:taxon-name-part></tp:taxon-name></italic> Servít (Slovakia: Bielské Tatry: in rup. calc. in convalle Dominův důl, … m. Havran … norg, 1700 m, 1937, Suza (PRM-858497!, syntype)) has smaller perithecia and narrower spores. <italic><tp:taxon-name><tp:taxon-name-part taxon-name-part-type="genus" reg="Thelidium">Thelidium</tp:taxon-name-part><tp:taxon-name-part taxon-name-part-type="species" reg="bubulcae">bubulcae</tp:taxon-name-part></tp:taxon-name></italic> (A.Massal.) Arnold (syntypes: VER, UPS-L-686416!)) has larger rimose to areolate thallus, larger perithecia (0.2–0.37 mm) and larger spores: 20–27 × 9–13 μm. <italic><tp:taxon-name><tp:taxon-name-part taxon-name-part-type="genus" reg="Thelidium">Thelidium</tp:taxon-name-part><tp:taxon-name-part taxon-name-part-type="species" reg="polycarpum">polycarpum</tp:taxon-name-part></tp:taxon-name></italic> Servít (Montenegro, Lovčen, Ljubin potok, 1230 m, 1929, Servít (PRM-858491!, holotype)) has smaller perithecia (0.13–0.23 mm) and spores (15–23 × 8–9 μm). <italic><tp:taxon-name><tp:taxon-name-part taxon-name-part-type="genus" reg="Thelidium">Thelidium</tp:taxon-name-part><tp:taxon-name-part taxon-name-part-type="species" reg="klementii">klementii</tp:taxon-name-part></tp:taxon-name></italic> Servít has rather thick rimose to areolate thallus and slightly larger spores and is only known from a temporarily inundated calcareous rock (<xref ref-type="bibr" rid="B27">Thüs and Nascimbene 2008</xref>).</p></tp:treatment-sec><tp:treatment-sec sec-type="material" id="SECID0E6JBI"><title>Other specimens examined.</title><p>Finland. Enontekiön Lappi, Enontekiö, Kilpisjärvi, Saana fell, Saana nature reserve, low arctic zone, on SW-facing wall of dolomite rock outcrop, 880 m a.s.l., <named-content xmlns:xlink="http://www.w3.org/1999/xlink" content-type="dwc:verbatimCoordinates" xlink:type="simple"><named-content content-type="geo-json" specific-use="{&#34;type&#34;:&#34;Point&#34;,&#34;coordinates&#34;:[20.850000,69.033333]}" id="NCID0EIKBI" xlink:type="simple">69°02'N, 20°51'E</named-content></named-content>, 27 July 2007, J.Pykälä 31576 (H); Enontekiö, Porojärvet, Toskalharji, Toskaljärvi N, fell, dolomite rock outcrop, on S-slope, 730 m a.s.l, <named-content xmlns:xlink="http://www.w3.org/1999/xlink" content-type="dwc:verbatimCoordinates" xlink:type="simple"><named-content content-type="geo-json" specific-use="{&#34;type&#34;:&#34;Point&#34;,&#34;coordinates&#34;:[21.433333,69.200000]}" id="NCID0EQKBI" xlink:type="simple">69°12'N, 21°26'E</named-content></named-content>, 2 August 2011, J.Pykälä 43243 (H); Enontekiö, Porojärvet, Toskalharji, Toskaljärvi N, fell, dolomite rock outcrop, on dolomite pebbles, 735 m a.s.l, <named-content xmlns:xlink="http://www.w3.org/1999/xlink" content-type="dwc:verbatimCoordinates" xlink:type="simple"><named-content content-type="geo-json" specific-use="{&#34;type&#34;:&#34;Point&#34;,&#34;coordinates&#34;:[21.433333,69.200000]}" id="NCID0EYKBI" xlink:type="simple">69°12'N, 21°26'E</named-content></named-content>, 2 August 2011, J.Pykälä 43246 (H).</p></tp:treatment-sec><tp:treatment-sec><!--Section generated to contain objects referenced in tp:taxon-treatment.--><fig id="F2" position="float" orientation="portrait"><object-id xmlns:xlink="http://www.w3.org/1999/xlink" content-type="doi" xlink:type="simple">10.3897/mycokeys.96.98738.figure2</object-id><object-id xmlns:xlink="http://www.w3.org/1999/xlink" content-type="arpha" xlink:type="simple">D4096121-6024-5F39-8F3D-CF583156B1CB</object-id><label>Figure 2.</label><caption><p><bold>A</bold><italic><tp:taxon-name><tp:taxon-name-part taxon-name-part-type="genus" reg="Thelidium">Thelidium</tp:taxon-name-part><tp:taxon-name-part taxon-name-part-type="species" reg="declivum">declivum</tp:taxon-name-part></tp:taxon-name></italic> (holotype) <bold>B</bold><italic><tp:taxon-name><tp:taxon-name-part taxon-name-part-type="genus" reg="Thelidium">T.</tp:taxon-name-part><tp:taxon-name-part taxon-name-part-type="species" reg="huuskonenii">huuskonenii</tp:taxon-name-part></tp:taxon-name></italic> (holotype) <bold>C</bold><italic><tp:taxon-name><tp:taxon-name-part taxon-name-part-type="genus" reg="Thelidium">T.</tp:taxon-name-part><tp:taxon-name-part taxon-name-part-type="species" reg="mendax">mendax</tp:taxon-name-part></tp:taxon-name></italic> (holotype) <bold>D</bold><italic><tp:taxon-name><tp:taxon-name-part taxon-name-part-type="genus" reg="Thelidium">T.</tp:taxon-name-part><tp:taxon-name-part taxon-name-part-type="species" reg="pseudoauruntii">pseudoauruntii</tp:taxon-name-part></tp:taxon-name></italic> (holotype) <bold>E</bold><italic><tp:taxon-name><tp:taxon-name-part taxon-name-part-type="genus" reg="Thelidium">T.</tp:taxon-name-part><tp:taxon-name-part taxon-name-part-type="species" reg="sallaense">sallaense</tp:taxon-name-part></tp:taxon-name></italic> (holotype) <bold>F</bold><italic><tp:taxon-name><tp:taxon-name-part taxon-name-part-type="genus" reg="Thelidium">T.</tp:taxon-name-part><tp:taxon-name-part taxon-name-part-type="species" reg="toskalharjiense">toskalharjiense</tp:taxon-name-part></tp:taxon-name></italic> (holotype). Scale bars: 1 mm (<bold>A–C, E, F</bold>); 0.5 mm (<bold>D</bold>).</p></caption><graphic xmlns:xlink="http://www.w3.org/1999/xlink" xlink:href="mycokeys-96-001-g002.jpg" position="float" orientation="portrait" xlink:type="simple" id="oo_821125.jpg"><uri content-type="original_file" xlink:type="simple">https://binary.pensoft.net/fig/821125</uri></graphic></fig></tp:treatment-sec><ref-list><ref id="B14"><mixed-citation xmlns:xlink="http://www.w3.org/1999/xlink" xlink:type="simple"><person-group><name name-style="western"><surname>Pykälä</surname><given-names>J</given-names></name></person-group> (<year>2010a</year>) <article-title>Notes on the lichen flora of Saana and Malla fells in northern Finland.</article-title><source>Memoranda Societatis Pro Fauna et Flora Fennica</source><volume>86</volume>: <fpage>34</fpage>–<lpage>42</lpage>.</mixed-citation></ref><ref id="B27"><mixed-citation xmlns:xlink="http://www.w3.org/1999/xlink" xlink:type="simple"><person-group><name name-style="western"><surname>Thüs</surname><given-names>H</given-names></name><name name-style="western"><surname>Nascimbene</surname><given-names>J</given-names></name></person-group> (<year>2008</year>) <article-title>Contributions toward a new taxonomy of Central European freshwater species of the lichen genus <italic><tp:taxon-name><tp:taxon-name-part taxon-name-part-type="genus">Thelidium</tp:taxon-name-part></tp:taxon-name></italic> (<tp:taxon-name><tp:taxon-name-part taxon-name-part-type="order">Verrucariales</tp:taxon-name-part></tp:taxon-name>, <tp:taxon-name><tp:taxon-name-part taxon-name-part-type="phylum">Ascomycota</tp:taxon-name-part></tp:taxon-name>).</article-title><source>Lichenologist</source><volume>40</volume>(<issue>6</issue>): <fpage>499</fpage>–<lpage>521</lpage>. <ext-link xlink:href="10.1017/S0024282908007603" ext-link-type="doi" xlink:type="simple">https://doi.org/10.1017/S0024282908007603</ext-link></mixed-citation></ref></ref-list></tp:taxon-treatment>
