# Supplementary material for: ﻿Taxonomy of Thelidiumauruntii and T.incavatum complexes (lichenized Ascomycota, Verrucariales) in Finland
Source: MycoKeys. 2023 Mar 8;96:1–23. doi: 10.3897/mycokeys.96.98738 (PMC10210258; doi:10.3897/mycokeys.96.98738)
Supplement: XML Treatment for Thelidium incavatum [file mycokeys.96.98738-treatment4.xml]

<!DOCTYPE tp:taxon-treatment
  PUBLIC "-//TaxonX//DTD Taxonomic Treatment Publishing DTD v0 20100105//EN" "tax-treatment-NSO.dtd">
<tp:taxon-treatment xmlns:tp="http://www.plazi.org/taxpub"><tp:treatment-meta><kwd-group><label>Taxon classification</label><kwd>
              <named-content content-type="kingdom">Fungi</named-content>
            </kwd><kwd>
              <named-content content-type="order">Verrucariales</named-content>
            </kwd><kwd>
              <named-content content-type="family">Verrucariaceae</named-content>
            </kwd></kwd-group><mixed-citation publication-type="journal"><person-group><name><surname>Pykälä</surname><given-names>Juha</given-names></name><name><surname>Kantelinen</surname><given-names>Annina</given-names></name><name><surname>Myllys</surname><given-names>Leena</given-names></name></person-group><article-title>﻿Taxonomy of <italic><tp:taxon-name><tp:taxon-name-part taxon-name-part-type="genus" reg="Thelidium">Thelidium</tp:taxon-name-part><tp:taxon-name-part taxon-name-part-type="species" reg="auruntii">auruntii</tp:taxon-name-part></tp:taxon-name></italic> and <italic><tp:taxon-name><tp:taxon-name-part taxon-name-part-type="genus" reg="Thelidium">T.</tp:taxon-name-part><tp:taxon-name-part taxon-name-part-type="species" reg="incavatum">incavatum</tp:taxon-name-part></tp:taxon-name></italic> complexes (lichenized <tp:taxon-name><tp:taxon-name-part taxon-name-part-type="phylum">Ascomycota</tp:taxon-name-part></tp:taxon-name>, <tp:taxon-name><tp:taxon-name-part taxon-name-part-type="order">Verrucariales</tp:taxon-name-part></tp:taxon-name>) in Finland</article-title><source>MycoKeys</source><day>08</day><month>03</month><year>2023</year><volume>96</volume><fpage>1</fpage><lpage>23</lpage><pub-id pub-id-type="doi">10.3897/mycokeys.96.98738</pub-id></mixed-citation></tp:treatment-meta><tp:nomenclature><label>﻿</label><tp:taxon-name>
            <object-id xmlns:xlink="http://www.w3.org/1999/xlink" content-type="arpha" xlink:type="simple">2904BD03-D8C4-5017-94BF-AA95C28ADB28</object-id>
            <tp:taxon-name-part taxon-name-part-type="genus" reg="Thelidium">Thelidium</tp:taxon-name-part>
            <tp:taxon-name-part taxon-name-part-type="species" reg="incavatum">incavatum</tp:taxon-name-part>
          </tp:taxon-name><tp:taxon-authority>Nyl. &amp; Mudd, Man. Brit. Lich. 295 (1861)</tp:taxon-authority><tp:nomenclature-citation-list><tp:nomenclature-citation><tp:taxon-name>
                <tp:taxon-name-part taxon-name-part-type="genus" reg="Thelidium"/>
                <tp:taxon-name-part taxon-name-part-type="species" reg="anisomerum"/>
              </tp:taxon-name><comment>= <tp:taxon-name><tp:taxon-name-part taxon-name-part-type="genus" reg="Thelidium">Thelidium</tp:taxon-name-part><tp:taxon-name-part taxon-name-part-type="species" reg="anisomerum">anisomerum</tp:taxon-name-part></tp:taxon-name> Hellb., Kgl. Svensk. Vet. Akad. Handl. 9(11):34 (1871). Type. Sweden, Gotland, Linde klint, C.Stenhammar (S-L-347!); Gotland in colle calcareo ad Linde, Stenhammar 34 (S-L-250!), syntypes. </comment></tp:nomenclature-citation><tp:nomenclature-citation><tp:taxon-name>
                <tp:taxon-name-part taxon-name-part-type="genus" reg="Thelidium"/>
                <tp:taxon-name-part taxon-name-part-type="species" reg="decipiescens"/>
              </tp:taxon-name><comment>= <tp:taxon-name><tp:taxon-name-part taxon-name-part-type="genus" reg="Thelidium">Thelidium</tp:taxon-name-part><tp:taxon-name-part taxon-name-part-type="species" reg="decipiescens">decipiescens</tp:taxon-name-part></tp:taxon-name> Vain., Acta Soc. Fauna Flora Fenn. 49(2): 129 (1921). Type. Finland, Ab, Finby [= Varsinais-Suomi, Salo, Särkisalo], Förby, in rupe calcaria, 20 August 1920, E.Vainio (TUR-V!). </comment></tp:nomenclature-citation><tp:nomenclature-citation><tp:taxon-name>
                <tp:taxon-name-part taxon-name-part-type="genus" reg="Polyblastia"/>
                <tp:taxon-name-part taxon-name-part-type="species" reg="sepulta"/>
              </tp:taxon-name><comment>= ?<tp:taxon-name><tp:taxon-name-part taxon-name-part-type="genus" reg="Polyblastia">Polyblastia</tp:taxon-name-part><tp:taxon-name-part taxon-name-part-type="species" reg="sepulta">sepulta</tp:taxon-name-part></tp:taxon-name> A.Massal., Lotos 6: 81 (1856). Type: [Italy,] Circa Veronam ad saxa eocenica, A.Massalongo (VER!, syntype). </comment></tp:nomenclature-citation></tp:nomenclature-citation-list></tp:nomenclature><tp:treatment-sec sec-type="material" id="SECID0EJNBI"><title>Type.</title><p>[England] 282. Bilsdale, Yorkshire, W.Mudd (M-0207325!, syntype?).</p></tp:treatment-sec><tp:treatment-sec sec-type="description" id="SECID0EONBI"><title>Description.</title><p>Prothallus not visible. Thallus white to grey, endolithic, in two specimens partly epilithic, slightly rimose, up to 0.1–0.15 mm thick, algal cells c. 4–6 μm. Perithecia 0.06–0.36 mm in diam., (1/2–)3/4–1-immersed, often thalline covered except apex, leaving deep pits; c. 20–160 perithecia / cm<sup>2</sup>. Ostiole pale to dark, plane, c. 20–40 μm wide. Involucrellum absent or apical, c. 30–60(–90) μm thick. Exciple 0.16–0.39 mm, wall dark brown to black, c. 15–25 μm thick, often with ostiolar neck, often pear-shaped. Periphysoids c. 40–50 × 1.5–2 μm. Asci c. 93–122 × 33–52 μm, 8-spored. Ascospores 3-septate, few spores submuriform with 5–7 cells, (32.3–)37.5–40.9–44.3(–49.4) × (12.2–)13.7–14.9–16.2(–18.1) μm (n = 78), rarely with a perispore c. 1 μm thick.</p></tp:treatment-sec><tp:treatment-sec sec-type="habitat" id="SECID0EWNBI"><title>Habitat and distribution.</title><p>The species occurs in many localities in SW Finland on calcareous rocks and in lime quarries. It occurs on south- as well as on north-facing walls and on gentle slopes. More rarely, it grows on boulders, stones and pebbles. At present, more than 50 localities are known. Most localities are in the hemiboreal vegetation zone, a few in the southern boreal vegetation zone, only some tens of kilometres north of the limit of the hemiboreal zone. However, one separate locality occurs in Kuopio (former Juankoski) in eastern central Finland. <italic><tp:taxon-name><tp:taxon-name-part taxon-name-part-type="genus" reg="Thelidium">Thelidium</tp:taxon-name-part><tp:taxon-name-part taxon-name-part-type="species" reg="incavatum">incavatum</tp:taxon-name-part></tp:taxon-name></italic> may be the most common species of <italic><tp:taxon-name><tp:taxon-name-part taxon-name-part-type="genus" reg="Thelidium">Thelidium</tp:taxon-name-part></tp:taxon-name></italic> in SW Finland, together with <italic><tp:taxon-name><tp:taxon-name-part taxon-name-part-type="genus" reg="Thelidium">T.</tp:taxon-name-part><tp:taxon-name-part taxon-name-part-type="species" reg="minutulum">minutulum</tp:taxon-name-part></tp:taxon-name></italic> Körb.</p></tp:treatment-sec><tp:treatment-sec sec-type="notes" id="SECID0EZOBI"><title>Notes.</title><p>The observed syntype of <italic><tp:taxon-name><tp:taxon-name-part taxon-name-part-type="genus" reg="Polyblastia">Polyblastia</tp:taxon-name-part><tp:taxon-name-part taxon-name-part-type="species" reg="sepulta">sepulta</tp:taxon-name-part></tp:taxon-name></italic> is somewhat similar to <italic><tp:taxon-name><tp:taxon-name-part taxon-name-part-type="genus" reg="Thelidium">T.</tp:taxon-name-part><tp:taxon-name-part taxon-name-part-type="species" reg="incavatum">incavatum</tp:taxon-name-part></tp:taxon-name></italic>, and <italic><tp:taxon-name><tp:taxon-name-part taxon-name-part-type="genus" reg="Polyblastia">P.</tp:taxon-name-part><tp:taxon-name-part taxon-name-part-type="species" reg="sepulta">sepulta</tp:taxon-name-part></tp:taxon-name></italic> may be the oldest name available for the species. However, better material of <italic><tp:taxon-name><tp:taxon-name-part taxon-name-part-type="genus" reg="Polyblastia">P.</tp:taxon-name-part><tp:taxon-name-part taxon-name-part-type="species" reg="sepulta">sepulta</tp:taxon-name-part></tp:taxon-name></italic> is needed to confirm it. Furthermore, it is uncertain whether <italic><tp:taxon-name><tp:taxon-name-part taxon-name-part-type="genus" reg="Thelidium">T.</tp:taxon-name-part><tp:taxon-name-part taxon-name-part-type="species" reg="incavatum">incavatum</tp:taxon-name-part></tp:taxon-name></italic> is the correct name for the Finnish specimens. The syntype in M differs in rimose thallus. However, several localities have been included in the protologue, and the specimen in M may be untypical for <italic><tp:taxon-name><tp:taxon-name-part taxon-name-part-type="genus" reg="Thelidium">T.</tp:taxon-name-part><tp:taxon-name-part taxon-name-part-type="species" reg="incavatum">incavatum</tp:taxon-name-part></tp:taxon-name></italic>. The Finnish specimens fit well with the description of <italic><tp:taxon-name><tp:taxon-name-part taxon-name-part-type="genus" reg="Thelidium">T.</tp:taxon-name-part><tp:taxon-name-part taxon-name-part-type="species" reg="incavatum">incavatum</tp:taxon-name-part></tp:taxon-name></italic> by <xref ref-type="bibr" rid="B10">Orange (2013)</xref>.</p><p>If the Finnish specimens do not belong to <italic><tp:taxon-name><tp:taxon-name-part taxon-name-part-type="genus" reg="Thelidium">T.</tp:taxon-name-part><tp:taxon-name-part taxon-name-part-type="species" reg="incavatum">incavatum</tp:taxon-name-part></tp:taxon-name></italic>, there are two other putative younger names available for them. <italic><tp:taxon-name><tp:taxon-name-part taxon-name-part-type="genus" reg="Thelidium">Thelidium</tp:taxon-name-part><tp:taxon-name-part taxon-name-part-type="species" reg="decipiescens">decipiescens</tp:taxon-name-part></tp:taxon-name></italic> was described from SW Finland (<xref ref-type="bibr" rid="B29">Vainio 1921</xref>) and is morphologically similar to the sequenced Finnish specimens of <italic><tp:taxon-name><tp:taxon-name-part taxon-name-part-type="genus" reg="Thelidium">T.</tp:taxon-name-part><tp:taxon-name-part taxon-name-part-type="species" reg="incavatum">incavatum</tp:taxon-name-part></tp:taxon-name></italic>. Already <xref ref-type="bibr" rid="B29">Vainio (1921)</xref> considered <italic><tp:taxon-name><tp:taxon-name-part taxon-name-part-type="genus" reg="Thelidium">T.</tp:taxon-name-part><tp:taxon-name-part taxon-name-part-type="species" reg="decipiescens">decipiescens</tp:taxon-name-part></tp:taxon-name></italic> to be similar to some material of <italic><tp:taxon-name><tp:taxon-name-part taxon-name-part-type="genus" reg="Thelidium">T.</tp:taxon-name-part><tp:taxon-name-part taxon-name-part-type="species" reg="incavatum">incavatum</tp:taxon-name-part></tp:taxon-name></italic>. <italic><tp:taxon-name><tp:taxon-name-part taxon-name-part-type="genus" reg="Thelidium">Thelidium</tp:taxon-name-part><tp:taxon-name-part taxon-name-part-type="species" reg="anisomerum">anisomerum</tp:taxon-name-part></tp:taxon-name></italic> Hellb., described from Sweden, is also similar to <italic><tp:taxon-name><tp:taxon-name-part taxon-name-part-type="genus" reg="Thelidium">T.</tp:taxon-name-part><tp:taxon-name-part taxon-name-part-type="species" reg="incavatum">incavatum</tp:taxon-name-part></tp:taxon-name></italic>.</p><p><italic><tp:taxon-name><tp:taxon-name-part taxon-name-part-type="genus" reg="Thelidium">Thelidium</tp:taxon-name-part><tp:taxon-name-part taxon-name-part-type="species" reg="bavaricum">bavaricum</tp:taxon-name-part></tp:taxon-name></italic> Dalla Torre &amp; Sarnth. has broader spores (Germany, Bavaria, an den aus den begrasten Boden hervorstehenden Dolomitblöcken oberhalb des Tiefenthales bei Eichstätt, April 1859, Arnold, in Arnold: Lich.. Exs. 87 (UPS-L-165297!, syntype): 30–48 × 15–20 μm, and submuriform spores may be more frequent.</p><p>The ITS sequence of the <italic><tp:taxon-name><tp:taxon-name-part taxon-name-part-type="genus" reg="Thelidium">T.</tp:taxon-name-part><tp:taxon-name-part taxon-name-part-type="species" reg="incavatum">incavatum</tp:taxon-name-part></tp:taxon-name></italic> specimen, collected in the separate locality in eastern Finland, differs from the other sequenced specimens (98.5% similarity). The specimen also differs morphologically from the other specimens by less immersed perithecia (1/4–1/2-immersed) and thicker involucrellum (c. 70–90 µm thick). The spores may also be slightly shorter: 28.1–35.7 x 12.8–15.4 µm (n=15). It may represent a separate species but is now included in <italic><tp:taxon-name><tp:taxon-name-part taxon-name-part-type="genus" reg="Thelidium">T.</tp:taxon-name-part><tp:taxon-name-part taxon-name-part-type="species" reg="incavatum">incavatum</tp:taxon-name-part></tp:taxon-name></italic>, awaiting more material.</p></tp:treatment-sec><tp:treatment-sec sec-type="material" id="SECID0EPVBI"><title>Other specimens examined.</title><p>Finland, Varsinais-Suomi, Parainen (Korppoo), Åfvensår, Kälklot island, calcareous rock outcrop on shore of the Baltic Sea, E-slope, on pebbles, 5 m a.s.l., <named-content xmlns:xlink="http://www.w3.org/1999/xlink" content-type="dwc:verbatimCoordinates" xlink:type="simple"><named-content content-type="geo-json" specific-use="{&#34;type&#34;:&#34;Point&#34;,&#34;coordinates&#34;:[21.516667,60.300000]}" id="NCID0EYVBI" xlink:type="simple">60°18'N, 21°31'E</named-content></named-content>, 27 July 2009, J.Pykälä 35282 (H); Salo (Särkisalo), Förby, 200 m S of lime factory, calcareous rock outcrop, on SW-slope, <named-content xmlns:xlink="http://www.w3.org/1999/xlink" content-type="dwc:verbatimCoordinates" xlink:type="simple"><named-content content-type="geo-json" specific-use="{&#34;type&#34;:&#34;Point&#34;,&#34;coordinates&#34;:[22.866667,60.083333]}" id="NCID0EAWBI" xlink:type="simple">60°05'N, 22°52'E</named-content></named-content>, 8 September 2009, J.Pykälä 36857 (H); Salo (Särkisalo), Förby, 200 m S of lime factory, abandoned lime quarry, on 40 cm high NW-facing wall, 18 m a.s.l, <named-content xmlns:xlink="http://www.w3.org/1999/xlink" content-type="dwc:verbatimCoordinates" xlink:type="simple"><named-content content-type="geo-json" specific-use="{&#34;type&#34;:&#34;Point&#34;,&#34;coordinates&#34;:[22.866667,60.083333]}" id="NCID0EIWBI" xlink:type="simple">60°05'N, 22°52'E</named-content></named-content>, 8 September 2009, J.Pykälä 36867 (H); Parainen (Iniö), Söderby, Biskopsö island, calcareous rock outcrop on shore of the Baltic Sea, on N-slope, 8 m a.s.l, <named-content xmlns:xlink="http://www.w3.org/1999/xlink" content-type="dwc:verbatimCoordinates" xlink:type="simple"><named-content content-type="geo-json" specific-use="{&#34;type&#34;:&#34;Point&#34;,&#34;coordinates&#34;:[21.466667,60.333333]}" id="NCID0EQWBI" xlink:type="simple">60°20'N, 21°28'E</named-content></named-content>, 9 June 2010, J.Pykälä 37971 (H); Parainen (Korppoo), Elfsjö, Stora Limskär island, shallow abandoned lime quarry, on N-facing wall, 6 m a.s.l., <named-content xmlns:xlink="http://www.w3.org/1999/xlink" content-type="dwc:verbatimCoordinates" xlink:type="simple"><named-content content-type="geo-json" specific-use="{&#34;type&#34;:&#34;Point&#34;,&#34;coordinates&#34;:[21.433333,60.150000]}" id="NCID0EYWBI" xlink:type="simple">60°09'N, 21°26'E</named-content></named-content>, 21 June 2010, J.Pykälä 38227 (H); Parainen (Houtskari), Björkö, Östra Långholm, Norrnäs, siliceous rock outcrop on shore of the Baltic Sea, NW-slope, on narrow calcareous vein, scarce, 9 m a.s.l., <named-content xmlns:xlink="http://www.w3.org/1999/xlink" content-type="dwc:verbatimCoordinates" xlink:type="simple"><named-content content-type="geo-json" specific-use="{&#34;type&#34;:&#34;Point&#34;,&#34;coordinates&#34;:[21.433333,60.250000]}" id="NCID0EAXBI" xlink:type="simple">60°15'N, 21°26'E</named-content></named-content>, 29 June 2010, J.Pykälä 38399 (H); Parainen, Petteby, Kalkudden, abandoned lime quarry, on W-facing wall, 18 m a.s.l., <named-content xmlns:xlink="http://www.w3.org/1999/xlink" content-type="dwc:verbatimCoordinates" xlink:type="simple"><named-content content-type="geo-json" specific-use="{&#34;type&#34;:&#34;Point&#34;,&#34;coordinates&#34;:[22.166667,60.283333]}" id="NCID0EIXBI" xlink:type="simple">60°17'N, 22°10'E</named-content></named-content>, 5 October 2011, J. Pykälä 46459 (H); Uusimaa, Hyvinkää, Myllykylä, Kalkkikallio, abandoned lime quarry, on N-facing wall, 100 m a.s.l, <named-content xmlns:xlink="http://www.w3.org/1999/xlink" content-type="dwc:verbatimCoordinates" xlink:type="simple"><named-content content-type="geo-json" specific-use="{&#34;type&#34;:&#34;Point&#34;,&#34;coordinates&#34;:[25.050000,60.600000]}" id="NCID0EQXBI" xlink:type="simple">60°36'N, 25°03'E</named-content></named-content>, 7 July 2009, J.Pykälä 34722 &amp; H. Rämä (H); Pohjois-Karjala, Kuopio (Juankoski), Siikajärvi, Huosiaisniemi, nature reserve, dolomite rock outcrop on shore of lake Ala-Siikajärvi, on gentle NE-slope, scarce, 97 m a.s.l., <named-content xmlns:xlink="http://www.w3.org/1999/xlink" content-type="dwc:verbatimCoordinates" xlink:type="simple"><named-content content-type="geo-json" specific-use="{&#34;type&#34;:&#34;Point&#34;,&#34;coordinates&#34;:[28.350000,63.200000]}" id="NCID0EYXBI" xlink:type="simple">63°12'N, 28°21'E</named-content></named-content>, 26 July 2011, J.Pykälä 42871(H).</p></tp:treatment-sec><ref-list><ref id="B10"><mixed-citation xmlns:xlink="http://www.w3.org/1999/xlink" xlink:type="simple"><person-group><name name-style="western"><surname>Orange</surname><given-names>A</given-names></name></person-group> (<year>2013</year>) <source>British and Other Pyrenocarpous Lichens.</source><publisher-name>Department of Biodiversity and Systematic Biology</publisher-name>, <publisher-loc>National Museum of Wales</publisher-loc>, <size units="page">250 pp</size>. <ext-link xlink:href="https://www.museum.wales/media/13849/Orange-A-2013-British-and-other-pyrenocarpous-lichens.pdf" ext-link-type="uri" xlink:type="simple">https://www.museum.wales/media/13849/Orange-A-2013-British-and-other-pyrenocarpous-lichens.pdf</ext-link></mixed-citation></ref><ref id="B29"><mixed-citation xmlns:xlink="http://www.w3.org/1999/xlink" xlink:type="simple"><person-group><name name-style="western"><surname>Vainio</surname><given-names>EA</given-names></name></person-group> (<year>1921</year>) <article-title>Lichenographica Fennica. I. Pyrenolichenes.</article-title><source>Acta Societatis pro Fauna et Flora Fennica</source><volume>49</volume>(<issue>2</issue>): <fpage>1</fpage>–<lpage>274</lpage>.</mixed-citation></ref></ref-list></tp:taxon-treatment>
