# Supplementary material for: ﻿Taxonomy of Thelidiumauruntii and T.incavatum complexes (lichenized Ascomycota, Verrucariales) in Finland
Source: MycoKeys. 2023 Mar 8;96:1–23. doi: 10.3897/mycokeys.96.98738 (PMC10210258; doi:10.3897/mycokeys.96.98738)
Supplement: XML Treatment for Thelidium pseudoauruntii [file mycokeys.96.98738-treatment6.xml]

<!DOCTYPE tp:taxon-treatment
  PUBLIC "-//TaxonX//DTD Taxonomic Treatment Publishing DTD v0 20100105//EN" "tax-treatment-NSO.dtd">
<tp:taxon-treatment xmlns:tp="http://www.plazi.org/taxpub"><tp:treatment-meta><kwd-group><label>Taxon classification</label><kwd>
              <named-content content-type="kingdom">Fungi</named-content>
            </kwd><kwd>
              <named-content content-type="order">Verrucariales</named-content>
            </kwd><kwd>
              <named-content content-type="family">Verrucariaceae</named-content>
            </kwd></kwd-group><mixed-citation publication-type="journal"><person-group><name><surname>Pykälä</surname><given-names>Juha</given-names></name><name><surname>Kantelinen</surname><given-names>Annina</given-names></name><name><surname>Myllys</surname><given-names>Leena</given-names></name></person-group><article-title>﻿Taxonomy of <italic><tp:taxon-name><tp:taxon-name-part taxon-name-part-type="genus" reg="Thelidium">Thelidium</tp:taxon-name-part><tp:taxon-name-part taxon-name-part-type="species" reg="auruntii">auruntii</tp:taxon-name-part></tp:taxon-name></italic> and <italic><tp:taxon-name><tp:taxon-name-part taxon-name-part-type="genus" reg="Thelidium">T.</tp:taxon-name-part><tp:taxon-name-part taxon-name-part-type="species" reg="incavatum">incavatum</tp:taxon-name-part></tp:taxon-name></italic> complexes (lichenized <tp:taxon-name><tp:taxon-name-part taxon-name-part-type="phylum">Ascomycota</tp:taxon-name-part></tp:taxon-name>, <tp:taxon-name><tp:taxon-name-part taxon-name-part-type="order">Verrucariales</tp:taxon-name-part></tp:taxon-name>) in Finland</article-title><source>MycoKeys</source><day>08</day><month>03</month><year>2023</year><volume>96</volume><fpage>1</fpage><lpage>23</lpage><pub-id pub-id-type="doi">10.3897/mycokeys.96.98738</pub-id></mixed-citation></tp:treatment-meta><tp:nomenclature><label>﻿</label><tp:taxon-name>
            <object-id xmlns:xlink="http://www.w3.org/1999/xlink" content-type="arpha" xlink:type="simple">5A9F617F-42DD-5307-9A7E-6AB986EAD76A</object-id>
            <tp:taxon-name-part taxon-name-part-type="genus" reg="Thelidium">Thelidium</tp:taxon-name-part>
            <tp:taxon-name-part taxon-name-part-type="species" reg="pseudoauruntii">pseudoauruntii</tp:taxon-name-part>
            <object-id xmlns:xlink="http://www.w3.org/1999/xlink" content-type="mycobank" xlink:type="simple">846779</object-id>
          </tp:taxon-name><tp:taxon-authority>Pykälä &amp; Myllys</tp:taxon-authority><tp:taxon-status xmlns:xlink="http://www.w3.org/1999/xlink" xlink:type="simple">sp. nov.</tp:taxon-status><xref ref-type="fig" rid="F2">Figs 2D</xref><xref ref-type="fig" rid="F3">, 3D, E</xref></tp:nomenclature><tp:treatment-sec sec-type="diagnosis" id="SECID0EJBCI"><title>Diagnosis.</title><p>Species morphologically rather similar to <italic><tp:taxon-name><tp:taxon-name-part taxon-name-part-type="genus" reg="Thelidium">T.</tp:taxon-name-part><tp:taxon-name-part taxon-name-part-type="species" reg="auruntii">auruntii</tp:taxon-name-part></tp:taxon-name></italic>, but the spores are smaller and the perithecia tend to be less immersed.</p></tp:treatment-sec><tp:treatment-sec sec-type="type material" id="SECID0E1BCI"><title>Type material.</title><p><bold><italic>Holotype</italic>.</bold> Finland, Kollismaa, Kuusamo, Oulanka National Park, Mataraniemi W, shore of Oulankajoki river, small dolomite rock outcrop, on SE-slope, 147 m a.s.l, <named-content xmlns:xlink="http://www.w3.org/1999/xlink" content-type="dwc:verbatimCoordinates" xlink:type="simple"><named-content content-type="geo-json" specific-use="{&#34;type&#34;:&#34;Point&#34;,&#34;coordinates&#34;:[29.333333,66.366667]}" id="NCID0EICCI" xlink:type="simple">66°22'N, 29°20'E</named-content></named-content>, 28 August 2011, J.Pykälä 45374 (H9220350, GenBank accession number: <ext-link xmlns:xlink="http://www.w3.org/1999/xlink" ext-link-type="gen" xlink:href="OP901877" xlink:type="simple">OP901877</ext-link>).</p></tp:treatment-sec><tp:treatment-sec sec-type="description" id="SECID0ESCCI"><title>Description.</title><p>Prothallus not visible. Thallus pale greyish brown to medium brown, endolithic to rimose, algal cells c. 5–7 μm, with one dark brown thalline line. Perithecia 0.18–0.36 mm in diam., 1/4–1/2-immersed, not leaving pits to leaving shallow pits; c. 50–140 perithecia / cm<sup>2</sup>. Ostiole dark, depressed, c. 20–50 μm wide. Involucrellum covering half of the exciple, c. 40–70 μm thick, appressed to clearly diverging from the exciple. Exciple c. 0.17–0.24 mm, wall pale brown to usually dark brown, c. 15–20 μm thick. Periphysoids c. 20–25 × 2 μm. Asci c. 64–83 × 22–32 μm, 8-spored. Ascospores 0–1-septate, (21.3–)23.9–25.1–26.2(–26.6) × (8.6–)9.2–10.1–11.0(–12.2) μm (n = 23), perispore 1 μm thick present in some spores.</p></tp:treatment-sec><tp:treatment-sec sec-type="habitat" id="SECID0E1CCI"><title>Habitat and distribution.</title><p>The species is only known from the type locality on small dolomite rock outcrop on the rivershore. The locality is likely to be under water during spring floods. Potentially suitable habitats for the species may be very rare in Finland.</p></tp:treatment-sec><tp:treatment-sec sec-type="etymology" id="SECID0E6CCI"><title>Etymology.</title><p>The species resembles morphologically <italic><tp:taxon-name><tp:taxon-name-part taxon-name-part-type="genus" reg="Thelidium">T.</tp:taxon-name-part><tp:taxon-name-part taxon-name-part-type="species" reg="auruntii">auruntii</tp:taxon-name-part></tp:taxon-name></italic> and is also closely related to the species based on the ITS sequences.</p></tp:treatment-sec><tp:treatment-sec sec-type="notes" id="SECID0EQDCI"><title>Notes.</title><p>The species is closely related to <italic><tp:taxon-name><tp:taxon-name-part taxon-name-part-type="genus" reg="Thelidium">T.</tp:taxon-name-part><tp:taxon-name-part taxon-name-part-type="species" reg="auruntii">auruntii</tp:taxon-name-part></tp:taxon-name></italic> and <italic><tp:taxon-name><tp:taxon-name-part taxon-name-part-type="genus" reg="Thelidium">T.</tp:taxon-name-part><tp:taxon-name-part taxon-name-part-type="species" reg="sallaense">sallaense</tp:taxon-name-part></tp:taxon-name></italic>. Only two specimens are known and from the same locality. We prefer to treat <italic><tp:taxon-name><tp:taxon-name-part taxon-name-part-type="genus" reg="Thelidium">T.</tp:taxon-name-part><tp:taxon-name-part taxon-name-part-type="species" reg="pseudoauruntii">pseudoauruntii</tp:taxon-name-part></tp:taxon-name></italic> as a species separate from <italic><tp:taxon-name><tp:taxon-name-part taxon-name-part-type="genus" reg="Thelidium">T.</tp:taxon-name-part><tp:taxon-name-part taxon-name-part-type="species" reg="auruntii">auruntii</tp:taxon-name-part></tp:taxon-name></italic> because of high support value (100%) in the ITS phylogeny. Furthermore, there is a clear barcoding gap (3%) between the species. The species have also different distribution areas. <italic><tp:taxon-name><tp:taxon-name-part taxon-name-part-type="genus" reg="Thelidium">Thelidium</tp:taxon-name-part><tp:taxon-name-part taxon-name-part-type="species" reg="pseudoauruntii">pseudoauruntii</tp:taxon-name-part></tp:taxon-name></italic> seems to be absent from the calcareous fells of NW Finland, i.e., from the main distribution area of <italic><tp:taxon-name><tp:taxon-name-part taxon-name-part-type="genus" reg="Thelidium">T.</tp:taxon-name-part><tp:taxon-name-part taxon-name-part-type="species" reg="auruntii">auruntii</tp:taxon-name-part></tp:taxon-name></italic> in Finland. <italic><tp:taxon-name><tp:taxon-name-part taxon-name-part-type="genus" reg="Thelidium">Thelidium</tp:taxon-name-part><tp:taxon-name-part taxon-name-part-type="species" reg="pseudoauruntii">pseudoauruntii</tp:taxon-name-part></tp:taxon-name></italic> may be an eastern species with the main distribution area in North America and/or Russia. The specimens of <italic><tp:taxon-name><tp:taxon-name-part taxon-name-part-type="genus" reg="Thelidium">T.</tp:taxon-name-part><tp:taxon-name-part taxon-name-part-type="species" reg="pseudoauruntii">pseudoauruntii</tp:taxon-name-part></tp:taxon-name></italic> have smaller spores than in <italic><tp:taxon-name><tp:taxon-name-part taxon-name-part-type="genus" reg="Thelidium">T.</tp:taxon-name-part><tp:taxon-name-part taxon-name-part-type="species" reg="auruntii">auruntii</tp:taxon-name-part></tp:taxon-name></italic> and <italic><tp:taxon-name><tp:taxon-name-part taxon-name-part-type="genus" reg="Thelidium">T.</tp:taxon-name-part><tp:taxon-name-part taxon-name-part-type="species" reg="sallaense">sallaense</tp:taxon-name-part></tp:taxon-name></italic>. Furthermore, the perithecia are less immersed. However, more material is needed to determine whether the species differs unambiguously morphologically from the related species.</p></tp:treatment-sec><tp:treatment-sec sec-type="material" id="SECID0EEHCI"><title>Other specimens examined.</title><p>Finland, Koillismaa, Kuusamo, Oulanka National Park, Mataraniemi W, shore of Oulankajoki river, small dolomite rock outcrop, on dolomite stones, 145 m a.s.l., <named-content xmlns:xlink="http://www.w3.org/1999/xlink" content-type="dwc:verbatimCoordinates" xlink:type="simple"><named-content content-type="geo-json" specific-use="{&#34;type&#34;:&#34;Point&#34;,&#34;coordinates&#34;:[29.333333,66.366667]}" id="NCID0ENHCI" xlink:type="simple">66°22'N, 29°20'E</named-content></named-content>, 28 August 2011, J.Pykälä 45371 (H).</p></tp:treatment-sec><tp:treatment-sec><!--Section generated to contain objects referenced in tp:taxon-treatment.--><fig id="F2" position="float" orientation="portrait"><object-id xmlns:xlink="http://www.w3.org/1999/xlink" content-type="doi" xlink:type="simple">10.3897/mycokeys.96.98738.figure2</object-id><object-id xmlns:xlink="http://www.w3.org/1999/xlink" content-type="arpha" xlink:type="simple">D4096121-6024-5F39-8F3D-CF583156B1CB</object-id><label>Figure 2.</label><caption><p><bold>A</bold><italic><tp:taxon-name><tp:taxon-name-part taxon-name-part-type="genus" reg="Thelidium">Thelidium</tp:taxon-name-part><tp:taxon-name-part taxon-name-part-type="species" reg="declivum">declivum</tp:taxon-name-part></tp:taxon-name></italic> (holotype) <bold>B</bold><italic><tp:taxon-name><tp:taxon-name-part taxon-name-part-type="genus" reg="Thelidium">T.</tp:taxon-name-part><tp:taxon-name-part taxon-name-part-type="species" reg="huuskonenii">huuskonenii</tp:taxon-name-part></tp:taxon-name></italic> (holotype) <bold>C</bold><italic><tp:taxon-name><tp:taxon-name-part taxon-name-part-type="genus" reg="Thelidium">T.</tp:taxon-name-part><tp:taxon-name-part taxon-name-part-type="species" reg="mendax">mendax</tp:taxon-name-part></tp:taxon-name></italic> (holotype) <bold>D</bold><italic><tp:taxon-name><tp:taxon-name-part taxon-name-part-type="genus" reg="Thelidium">T.</tp:taxon-name-part><tp:taxon-name-part taxon-name-part-type="species" reg="pseudoauruntii">pseudoauruntii</tp:taxon-name-part></tp:taxon-name></italic> (holotype) <bold>E</bold><italic><tp:taxon-name><tp:taxon-name-part taxon-name-part-type="genus" reg="Thelidium">T.</tp:taxon-name-part><tp:taxon-name-part taxon-name-part-type="species" reg="sallaense">sallaense</tp:taxon-name-part></tp:taxon-name></italic> (holotype) <bold>F</bold><italic><tp:taxon-name><tp:taxon-name-part taxon-name-part-type="genus" reg="Thelidium">T.</tp:taxon-name-part><tp:taxon-name-part taxon-name-part-type="species" reg="toskalharjiense">toskalharjiense</tp:taxon-name-part></tp:taxon-name></italic> (holotype). Scale bars: 1 mm (<bold>A–C, E, F</bold>); 0.5 mm (<bold>D</bold>).</p></caption><graphic xmlns:xlink="http://www.w3.org/1999/xlink" xlink:href="mycokeys-96-001-g002.jpg" position="float" orientation="portrait" xlink:type="simple" id="oo_821125.jpg"><uri content-type="original_file" xlink:type="simple">https://binary.pensoft.net/fig/821125</uri></graphic></fig><fig id="F3" position="float" orientation="portrait"><object-id xmlns:xlink="http://www.w3.org/1999/xlink" content-type="doi" xlink:type="simple">10.3897/mycokeys.96.98738.figure3</object-id><object-id xmlns:xlink="http://www.w3.org/1999/xlink" content-type="arpha" xlink:type="simple">842F30DB-0BA7-5B21-8100-F17E8B256885</object-id><label>Figure 3.</label><caption><p>Drawn anatomical features of the newly described <italic><tp:taxon-name><tp:taxon-name-part taxon-name-part-type="genus" reg="Thelidium">Thelidium</tp:taxon-name-part></tp:taxon-name></italic> species. Represented perithecial features are similar between <italic><tp:taxon-name><tp:taxon-name-part taxon-name-part-type="genus" reg="Thelidium">T.</tp:taxon-name-part><tp:taxon-name-part taxon-name-part-type="species" reg="huuskonenii">huuskonenii</tp:taxon-name-part></tp:taxon-name></italic> and <italic><tp:taxon-name><tp:taxon-name-part taxon-name-part-type="genus" reg="Thelidium">T.</tp:taxon-name-part><tp:taxon-name-part taxon-name-part-type="species" reg="toskalharjiense">toskalharjiense</tp:taxon-name-part></tp:taxon-name></italic>, as well as between <italic><tp:taxon-name><tp:taxon-name-part taxon-name-part-type="genus" reg="Thelidium">T.</tp:taxon-name-part><tp:taxon-name-part taxon-name-part-type="species" reg="declivum">declivum</tp:taxon-name-part></tp:taxon-name></italic> and <italic><tp:taxon-name><tp:taxon-name-part taxon-name-part-type="genus" reg="Thelidium">T.</tp:taxon-name-part><tp:taxon-name-part taxon-name-part-type="species" reg="mendax">mendax</tp:taxon-name-part></tp:taxon-name></italic>; therefore, they are shown combined. Spores are represented as intermediate size for all species <bold>A</bold> perithecia of <italic><tp:taxon-name><tp:taxon-name-part taxon-name-part-type="genus" reg="Thelidium">T.</tp:taxon-name-part><tp:taxon-name-part taxon-name-part-type="species" reg="huuskonenii">huuskonenii</tp:taxon-name-part></tp:taxon-name></italic> and <italic><tp:taxon-name><tp:taxon-name-part taxon-name-part-type="genus" reg="Thelidium">T.</tp:taxon-name-part><tp:taxon-name-part taxon-name-part-type="species" reg="toskalharjiense">toskalharjiense</tp:taxon-name-part></tp:taxon-name></italic> combined <bold>B</bold> spores of <italic><tp:taxon-name><tp:taxon-name-part taxon-name-part-type="genus" reg="Thelidium">T.</tp:taxon-name-part><tp:taxon-name-part taxon-name-part-type="species" reg="huuskonenii">huuskonenii</tp:taxon-name-part></tp:taxon-name></italic><bold>C</bold> spores of <italic><tp:taxon-name><tp:taxon-name-part taxon-name-part-type="genus" reg="Thelidium">T.</tp:taxon-name-part><tp:taxon-name-part taxon-name-part-type="species" reg="toskalharjiense">toskalharjiense</tp:taxon-name-part></tp:taxon-name></italic><bold>D</bold> perithecium of <italic><tp:taxon-name><tp:taxon-name-part taxon-name-part-type="genus" reg="Thelidium">T.</tp:taxon-name-part><tp:taxon-name-part taxon-name-part-type="species" reg="pseudoauruntii">pseudoauruntii</tp:taxon-name-part></tp:taxon-name></italic><bold>E</bold> spores of <italic><tp:taxon-name><tp:taxon-name-part taxon-name-part-type="genus" reg="Thelidium">T.</tp:taxon-name-part><tp:taxon-name-part taxon-name-part-type="species" reg="pseudoauruntii">pseudoauruntii</tp:taxon-name-part></tp:taxon-name></italic><bold>F</bold> perithecium of <italic><tp:taxon-name><tp:taxon-name-part taxon-name-part-type="genus" reg="Thelidium">T.</tp:taxon-name-part><tp:taxon-name-part taxon-name-part-type="species" reg="sallaense">sallaense</tp:taxon-name-part></tp:taxon-name></italic><bold>G</bold> spores of <italic><tp:taxon-name><tp:taxon-name-part taxon-name-part-type="genus" reg="Thelidium">T.</tp:taxon-name-part><tp:taxon-name-part taxon-name-part-type="species" reg="sallaense">sallaense</tp:taxon-name-part></tp:taxon-name></italic><bold>H</bold> perithecia of <italic><tp:taxon-name><tp:taxon-name-part taxon-name-part-type="genus" reg="Thelidium">T.</tp:taxon-name-part><tp:taxon-name-part taxon-name-part-type="species" reg="declivum">declivum</tp:taxon-name-part></tp:taxon-name></italic> and <italic><tp:taxon-name><tp:taxon-name-part taxon-name-part-type="genus" reg="Thelidium">T.</tp:taxon-name-part><tp:taxon-name-part taxon-name-part-type="species" reg="mendax">mendax</tp:taxon-name-part></tp:taxon-name></italic> combined <bold>I</bold> spores of <italic><tp:taxon-name><tp:taxon-name-part taxon-name-part-type="genus" reg="Thelidium">T.</tp:taxon-name-part><tp:taxon-name-part taxon-name-part-type="species" reg="declivum">declivum</tp:taxon-name-part></tp:taxon-name></italic><bold>J</bold> spores of <italic><tp:taxon-name><tp:taxon-name-part taxon-name-part-type="genus" reg="Thelidium">T.</tp:taxon-name-part><tp:taxon-name-part taxon-name-part-type="species" reg="mendax">mendax</tp:taxon-name-part></tp:taxon-name></italic>. Scale bars for perithecia are 100 μm, and for spores 20 μm. Illustration: A. Kantelinen</p></caption><graphic xmlns:xlink="http://www.w3.org/1999/xlink" xlink:href="mycokeys-96-001-g003.jpg" position="float" orientation="portrait" xlink:type="simple" id="oo_821126.jpg"><uri content-type="original_file" xlink:type="simple">https://binary.pensoft.net/fig/821126</uri></graphic></fig></tp:treatment-sec></tp:taxon-treatment>
