# Supplementary material for: ﻿Taxonomy of Thelidiumauruntii and T.incavatum complexes (lichenized Ascomycota, Verrucariales) in Finland
Source: MycoKeys. 2023 Mar 8;96:1–23. doi: 10.3897/mycokeys.96.98738 (PMC10210258; doi:10.3897/mycokeys.96.98738)
Supplement: XML Treatment for Thelidium toskalharjiense [file mycokeys.96.98738-treatment8.xml]

<!DOCTYPE tp:taxon-treatment
  PUBLIC "-//TaxonX//DTD Taxonomic Treatment Publishing DTD v0 20100105//EN" "tax-treatment-NSO.dtd">
<tp:taxon-treatment xmlns:tp="http://www.plazi.org/taxpub"><tp:treatment-meta><kwd-group><label>Taxon classification</label><kwd>
              <named-content content-type="kingdom">Fungi</named-content>
            </kwd><kwd>
              <named-content content-type="order">Verrucariales</named-content>
            </kwd><kwd>
              <named-content content-type="family">Verrucariaceae</named-content>
            </kwd></kwd-group><mixed-citation publication-type="journal"><person-group><name><surname>Pykälä</surname><given-names>Juha</given-names></name><name><surname>Kantelinen</surname><given-names>Annina</given-names></name><name><surname>Myllys</surname><given-names>Leena</given-names></name></person-group><article-title>﻿Taxonomy of <italic><tp:taxon-name><tp:taxon-name-part taxon-name-part-type="genus" reg="Thelidium">Thelidium</tp:taxon-name-part><tp:taxon-name-part taxon-name-part-type="species" reg="auruntii">auruntii</tp:taxon-name-part></tp:taxon-name></italic> and <italic><tp:taxon-name><tp:taxon-name-part taxon-name-part-type="genus" reg="Thelidium">T.</tp:taxon-name-part><tp:taxon-name-part taxon-name-part-type="species" reg="incavatum">incavatum</tp:taxon-name-part></tp:taxon-name></italic> complexes (lichenized <tp:taxon-name><tp:taxon-name-part taxon-name-part-type="phylum">Ascomycota</tp:taxon-name-part></tp:taxon-name>, <tp:taxon-name><tp:taxon-name-part taxon-name-part-type="order">Verrucariales</tp:taxon-name-part></tp:taxon-name>) in Finland</article-title><source>MycoKeys</source><day>08</day><month>03</month><year>2023</year><volume>96</volume><fpage>1</fpage><lpage>23</lpage><pub-id pub-id-type="doi">10.3897/mycokeys.96.98738</pub-id></mixed-citation></tp:treatment-meta><tp:nomenclature><label>﻿</label><tp:taxon-name>
            <object-id xmlns:xlink="http://www.w3.org/1999/xlink" content-type="arpha" xlink:type="simple">283BB1BF-30E6-583A-88D0-AAEB8BC08E65</object-id>
            <tp:taxon-name-part taxon-name-part-type="genus" reg="Thelidium">Thelidium</tp:taxon-name-part>
            <tp:taxon-name-part taxon-name-part-type="species" reg="toskalharjiense">toskalharjiense</tp:taxon-name-part>
            <object-id xmlns:xlink="http://www.w3.org/1999/xlink" content-type="mycobank" xlink:type="simple">846781</object-id>
          </tp:taxon-name><tp:taxon-authority>Pykälä &amp; Myllys</tp:taxon-authority><tp:taxon-status xmlns:xlink="http://www.w3.org/1999/xlink" xlink:type="simple">sp. nov.</tp:taxon-status><xref ref-type="fig" rid="F2">Figs 2F</xref><xref ref-type="fig" rid="F3">, 3A, C</xref></tp:nomenclature><tp:treatment-sec sec-type="diagnosis" id="SECID0EINCI"><title>Diagnosis.</title><p>Species morphologically rather similar to <italic><tp:taxon-name><tp:taxon-name-part taxon-name-part-type="genus" reg="Thelidium">T.</tp:taxon-name-part><tp:taxon-name-part taxon-name-part-type="species" reg="auruntii">auruntii</tp:taxon-name-part></tp:taxon-name></italic>, but the spores are larger, and the involucrellum is, on average, shorter and thinner.</p></tp:treatment-sec><tp:treatment-sec sec-type="type material" id="SECID0EZNCI"><title>Type material.</title><p><bold><italic>Holotype</italic>.</bold> Finland, Enontekiön Lappi, Enontekiö, Porojärvet, Toskalharji, Toskaljärvi N, fell, stony lake shore, on dolomite stones, 705 m a.s.l., <named-content xmlns:xlink="http://www.w3.org/1999/xlink" content-type="dwc:verbatimCoordinates" xlink:type="simple"><named-content content-type="geo-json" specific-use="{&#34;type&#34;:&#34;Point&#34;,&#34;coordinates&#34;:[21.433333,69.183333]}" id="NCID0EHOCI" xlink:type="simple">69°11'N, 21°26'E</named-content></named-content>, 3 August 2011, J.Pykälä 43398 (H9206484, GenBank accession number: <ext-link xmlns:xlink="http://www.w3.org/1999/xlink" ext-link-type="gen" xlink:href="OP901882" xlink:type="simple">OP901882</ext-link>).</p></tp:treatment-sec><tp:treatment-sec sec-type="description" id="SECID0EROCI"><title>Description.</title><p>Prothallus not visible. Thallus grey to pale brownish grey, endolithic to thinly epilithic, rarely rimose, algal cells c. 5–8 μm, sometimes surrounded by dark lines. Perithecia 0.17–0.36 mm in diam., 1/2–3/4(–1)-immersed, leaving shallow to deep pits; c. 60–160 perithecia / cm<sup>2</sup>. Ostiole pale to dark, plane, c. 20–30(–60) μm wide. Involucrellum apical to covering half of the exciple, 20–50 μm thick, appressed to the exciple or strongly diverging from it. Exciple c. 0.15–0.24 mm, wall dark brown to black, c. 20–30 μm thick. Periphysoids c. 20–30 × 2–2.5 μm. Asci c. 73–83 × 23–29 μm, 8-spored. Ascospores 1-septate, (22.4–)26.8–29.1–31.3(–35.5) × (11.8–)12.5–13.4–14.2(–16.1) μm (n = 91).</p></tp:treatment-sec><tp:treatment-sec sec-type="habitat" id="SECID0EZOCI"><title>Habitat and distribution.</title><p>The species occurs in the fell Toskalharji in northern Finland in Enontekiö within an area of three square kilometres and is divided into three subpopulations. It grows on dolomite boulders, stones and pebbles. Most specimens are from dolomite pebbles. It mostly grows on gentle slopes. The altitudinal range is 705–875 m a.s.l.</p></tp:treatment-sec><tp:treatment-sec sec-type="etymology" id="SECID0E5OCI"><title>Etymology.</title><p>The species has been found only in the Toskalharji area.</p></tp:treatment-sec><tp:treatment-sec sec-type="notes" id="SECID0EDPCI"><title>Notes.</title><p>The species differs from <italic><tp:taxon-name><tp:taxon-name-part taxon-name-part-type="genus" reg="Thelidium">T.</tp:taxon-name-part><tp:taxon-name-part taxon-name-part-type="species" reg="auruntii">auruntii</tp:taxon-name-part></tp:taxon-name></italic> by larger spores, but there is a considerable overlap in the spore size. The involucrellum is, on average, shorter and thinner, but few specimens of <italic><tp:taxon-name><tp:taxon-name-part taxon-name-part-type="genus" reg="Thelidium">T.</tp:taxon-name-part><tp:taxon-name-part taxon-name-part-type="species" reg="auruntii">auruntii</tp:taxon-name-part></tp:taxon-name></italic> may have similar involucrellum to <italic><tp:taxon-name><tp:taxon-name-part taxon-name-part-type="genus" reg="Thelidium">T.</tp:taxon-name-part><tp:taxon-name-part taxon-name-part-type="species" reg="toskalharjiense">toskalharjiense</tp:taxon-name-part></tp:taxon-name></italic>. Nevertheless, based on ITS phylogeny, the species is not closely related to <italic><tp:taxon-name><tp:taxon-name-part taxon-name-part-type="genus" reg="Thelidium">T.</tp:taxon-name-part><tp:taxon-name-part taxon-name-part-type="species" reg="auruntii">auruntii</tp:taxon-name-part></tp:taxon-name></italic>.</p></tp:treatment-sec><tp:treatment-sec sec-type="material" id="SECID0EVQCI"><title>Other specimens examined.</title><p>Finland, Enontekiön Lappi, Enontekiö, Porojärvet, Toskalharji, Toskalpahta fell, SW-slope, scree, on dolomite pebbles, 790 m a.s.l, <named-content xmlns:xlink="http://www.w3.org/1999/xlink" content-type="dwc:verbatimCoordinates" xlink:type="simple"><named-content content-type="geo-json" specific-use="{&#34;type&#34;:&#34;Point&#34;,&#34;coordinates&#34;:[21.483333,69.183333]}" id="NCID0E5QCI" xlink:type="simple">69°11'N, 21°29'E</named-content></named-content>, 1 August 2011, J.Pykälä 43090 (H); Enontekiö, Porojärvet, Toskalharji, Toskaljärvi N, fell, gentle SE-slope, on dolomite boulder, 715 m a.s.l, <named-content xmlns:xlink="http://www.w3.org/1999/xlink" content-type="dwc:verbatimCoordinates" xlink:type="simple"><named-content content-type="geo-json" specific-use="{&#34;type&#34;:&#34;Point&#34;,&#34;coordinates&#34;:[21.433333,69.183333]}" id="NCID0EGRCI" xlink:type="simple">69°11'N, 21°26'E</named-content></named-content>, 2 August 2011, J.Pykälä 43211 (H); Enontekiö, Porojärvet, Toskalharji, Toskaljärvi N, fell, gentle SW-slope, dolomite rock outcrop, on dolomite pebbles, 715 m a.s.l, <named-content xmlns:xlink="http://www.w3.org/1999/xlink" content-type="dwc:verbatimCoordinates" xlink:type="simple"><named-content content-type="geo-json" specific-use="{&#34;type&#34;:&#34;Point&#34;,&#34;coordinates&#34;:[21.433333,69.183333]}" id="NCID0EORCI" xlink:type="simple">69°11'N, 21°26'E</named-content></named-content>, 3 August 2011, J.Pykälä 43364 (H); Enontekiö, Porojärvet, Toskalharji, Toskaljärvi N, close by lake shore, gentle NE-slope, alpine grassland on dolomite stone, 706 m a.s.l, <named-content xmlns:xlink="http://www.w3.org/1999/xlink" content-type="dwc:verbatimCoordinates" xlink:type="simple"><named-content content-type="geo-json" specific-use="{&#34;type&#34;:&#34;Point&#34;,&#34;coordinates&#34;:[21.433333,69.183333]}" id="NCID0EWRCI" xlink:type="simple">69°11'N, 21°26'E</named-content></named-content>, 7 August 2011, J.Pykälä 43848 (H); Enontekiö, Porojärvet, Toskalharji, Toskaljärvi N, close by lake shore, alpine grassland, gentle SE-slope, dolomite rock outcrop, on dolomite pebbles, 706 m a.s.l, <named-content xmlns:xlink="http://www.w3.org/1999/xlink" content-type="dwc:verbatimCoordinates" xlink:type="simple"><named-content content-type="geo-json" specific-use="{&#34;type&#34;:&#34;Point&#34;,&#34;coordinates&#34;:[21.433333,69.183333]}" id="NCID0E5RCI" xlink:type="simple">69°11'N, 21°26'E</named-content></named-content>, 7 August 2011, J.Pykälä 43861 (H).</p></tp:treatment-sec><tp:treatment-sec><!--Section generated to contain objects referenced in tp:taxon-treatment.--><fig id="F2" position="float" orientation="portrait"><object-id xmlns:xlink="http://www.w3.org/1999/xlink" content-type="doi" xlink:type="simple">10.3897/mycokeys.96.98738.figure2</object-id><object-id xmlns:xlink="http://www.w3.org/1999/xlink" content-type="arpha" xlink:type="simple">D4096121-6024-5F39-8F3D-CF583156B1CB</object-id><label>Figure 2.</label><caption><p><bold>A</bold><italic><tp:taxon-name><tp:taxon-name-part taxon-name-part-type="genus" reg="Thelidium">Thelidium</tp:taxon-name-part><tp:taxon-name-part taxon-name-part-type="species" reg="declivum">declivum</tp:taxon-name-part></tp:taxon-name></italic> (holotype) <bold>B</bold><italic><tp:taxon-name><tp:taxon-name-part taxon-name-part-type="genus" reg="Thelidium">T.</tp:taxon-name-part><tp:taxon-name-part taxon-name-part-type="species" reg="huuskonenii">huuskonenii</tp:taxon-name-part></tp:taxon-name></italic> (holotype) <bold>C</bold><italic><tp:taxon-name><tp:taxon-name-part taxon-name-part-type="genus" reg="Thelidium">T.</tp:taxon-name-part><tp:taxon-name-part taxon-name-part-type="species" reg="mendax">mendax</tp:taxon-name-part></tp:taxon-name></italic> (holotype) <bold>D</bold><italic><tp:taxon-name><tp:taxon-name-part taxon-name-part-type="genus" reg="Thelidium">T.</tp:taxon-name-part><tp:taxon-name-part taxon-name-part-type="species" reg="pseudoauruntii">pseudoauruntii</tp:taxon-name-part></tp:taxon-name></italic> (holotype) <bold>E</bold><italic><tp:taxon-name><tp:taxon-name-part taxon-name-part-type="genus" reg="Thelidium">T.</tp:taxon-name-part><tp:taxon-name-part taxon-name-part-type="species" reg="sallaense">sallaense</tp:taxon-name-part></tp:taxon-name></italic> (holotype) <bold>F</bold><italic><tp:taxon-name><tp:taxon-name-part taxon-name-part-type="genus" reg="Thelidium">T.</tp:taxon-name-part><tp:taxon-name-part taxon-name-part-type="species" reg="toskalharjiense">toskalharjiense</tp:taxon-name-part></tp:taxon-name></italic> (holotype). Scale bars: 1 mm (<bold>A–C, E, F</bold>); 0.5 mm (<bold>D</bold>).</p></caption><graphic xmlns:xlink="http://www.w3.org/1999/xlink" xlink:href="mycokeys-96-001-g002.jpg" position="float" orientation="portrait" xlink:type="simple" id="oo_821125.jpg"><uri content-type="original_file" xlink:type="simple">https://binary.pensoft.net/fig/821125</uri></graphic></fig><fig id="F3" position="float" orientation="portrait"><object-id xmlns:xlink="http://www.w3.org/1999/xlink" content-type="doi" xlink:type="simple">10.3897/mycokeys.96.98738.figure3</object-id><object-id xmlns:xlink="http://www.w3.org/1999/xlink" content-type="arpha" xlink:type="simple">842F30DB-0BA7-5B21-8100-F17E8B256885</object-id><label>Figure 3.</label><caption><p>Drawn anatomical features of the newly described <italic><tp:taxon-name><tp:taxon-name-part taxon-name-part-type="genus" reg="Thelidium">Thelidium</tp:taxon-name-part></tp:taxon-name></italic> species. Represented perithecial features are similar between <italic><tp:taxon-name><tp:taxon-name-part taxon-name-part-type="genus" reg="Thelidium">T.</tp:taxon-name-part><tp:taxon-name-part taxon-name-part-type="species" reg="huuskonenii">huuskonenii</tp:taxon-name-part></tp:taxon-name></italic> and <italic><tp:taxon-name><tp:taxon-name-part taxon-name-part-type="genus" reg="Thelidium">T.</tp:taxon-name-part><tp:taxon-name-part taxon-name-part-type="species" reg="toskalharjiense">toskalharjiense</tp:taxon-name-part></tp:taxon-name></italic>, as well as between <italic><tp:taxon-name><tp:taxon-name-part taxon-name-part-type="genus" reg="Thelidium">T.</tp:taxon-name-part><tp:taxon-name-part taxon-name-part-type="species" reg="declivum">declivum</tp:taxon-name-part></tp:taxon-name></italic> and <italic><tp:taxon-name><tp:taxon-name-part taxon-name-part-type="genus" reg="Thelidium">T.</tp:taxon-name-part><tp:taxon-name-part taxon-name-part-type="species" reg="mendax">mendax</tp:taxon-name-part></tp:taxon-name></italic>; therefore, they are shown combined. Spores are represented as intermediate size for all species <bold>A</bold> perithecia of <italic><tp:taxon-name><tp:taxon-name-part taxon-name-part-type="genus" reg="Thelidium">T.</tp:taxon-name-part><tp:taxon-name-part taxon-name-part-type="species" reg="huuskonenii">huuskonenii</tp:taxon-name-part></tp:taxon-name></italic> and <italic><tp:taxon-name><tp:taxon-name-part taxon-name-part-type="genus" reg="Thelidium">T.</tp:taxon-name-part><tp:taxon-name-part taxon-name-part-type="species" reg="toskalharjiense">toskalharjiense</tp:taxon-name-part></tp:taxon-name></italic> combined <bold>B</bold> spores of <italic><tp:taxon-name><tp:taxon-name-part taxon-name-part-type="genus" reg="Thelidium">T.</tp:taxon-name-part><tp:taxon-name-part taxon-name-part-type="species" reg="huuskonenii">huuskonenii</tp:taxon-name-part></tp:taxon-name></italic><bold>C</bold> spores of <italic><tp:taxon-name><tp:taxon-name-part taxon-name-part-type="genus" reg="Thelidium">T.</tp:taxon-name-part><tp:taxon-name-part taxon-name-part-type="species" reg="toskalharjiense">toskalharjiense</tp:taxon-name-part></tp:taxon-name></italic><bold>D</bold> perithecium of <italic><tp:taxon-name><tp:taxon-name-part taxon-name-part-type="genus" reg="Thelidium">T.</tp:taxon-name-part><tp:taxon-name-part taxon-name-part-type="species" reg="pseudoauruntii">pseudoauruntii</tp:taxon-name-part></tp:taxon-name></italic><bold>E</bold> spores of <italic><tp:taxon-name><tp:taxon-name-part taxon-name-part-type="genus" reg="Thelidium">T.</tp:taxon-name-part><tp:taxon-name-part taxon-name-part-type="species" reg="pseudoauruntii">pseudoauruntii</tp:taxon-name-part></tp:taxon-name></italic><bold>F</bold> perithecium of <italic><tp:taxon-name><tp:taxon-name-part taxon-name-part-type="genus" reg="Thelidium">T.</tp:taxon-name-part><tp:taxon-name-part taxon-name-part-type="species" reg="sallaense">sallaense</tp:taxon-name-part></tp:taxon-name></italic><bold>G</bold> spores of <italic><tp:taxon-name><tp:taxon-name-part taxon-name-part-type="genus" reg="Thelidium">T.</tp:taxon-name-part><tp:taxon-name-part taxon-name-part-type="species" reg="sallaense">sallaense</tp:taxon-name-part></tp:taxon-name></italic><bold>H</bold> perithecia of <italic><tp:taxon-name><tp:taxon-name-part taxon-name-part-type="genus" reg="Thelidium">T.</tp:taxon-name-part><tp:taxon-name-part taxon-name-part-type="species" reg="declivum">declivum</tp:taxon-name-part></tp:taxon-name></italic> and <italic><tp:taxon-name><tp:taxon-name-part taxon-name-part-type="genus" reg="Thelidium">T.</tp:taxon-name-part><tp:taxon-name-part taxon-name-part-type="species" reg="mendax">mendax</tp:taxon-name-part></tp:taxon-name></italic> combined <bold>I</bold> spores of <italic><tp:taxon-name><tp:taxon-name-part taxon-name-part-type="genus" reg="Thelidium">T.</tp:taxon-name-part><tp:taxon-name-part taxon-name-part-type="species" reg="declivum">declivum</tp:taxon-name-part></tp:taxon-name></italic><bold>J</bold> spores of <italic><tp:taxon-name><tp:taxon-name-part taxon-name-part-type="genus" reg="Thelidium">T.</tp:taxon-name-part><tp:taxon-name-part taxon-name-part-type="species" reg="mendax">mendax</tp:taxon-name-part></tp:taxon-name></italic>. Scale bars for perithecia are 100 μm, and for spores 20 μm. Illustration: A. Kantelinen</p></caption><graphic xmlns:xlink="http://www.w3.org/1999/xlink" xlink:href="mycokeys-96-001-g003.jpg" position="float" orientation="portrait" xlink:type="simple" id="oo_821126.jpg"><uri content-type="original_file" xlink:type="simple">https://binary.pensoft.net/fig/821126</uri></graphic></fig></tp:treatment-sec></tp:taxon-treatment>
