# Supplementary material for: ﻿Taxonomy of Thelidiumauruntii and T.incavatum complexes (lichenized Ascomycota, Verrucariales) in Finland
Source: MycoKeys. 2023 Mar 8;96:1–23. doi: 10.3897/mycokeys.96.98738 (PMC10210258; doi:10.3897/mycokeys.96.98738)
Supplement: XML Treatment for Thelidium [file mycokeys.96.98738-treatment9.xml]

<!DOCTYPE tp:taxon-treatment
  PUBLIC "-//TaxonX//DTD Taxonomic Treatment Publishing DTD v0 20100105//EN" "tax-treatment-NSO.dtd">
<tp:taxon-treatment xmlns:tp="http://www.plazi.org/taxpub"><tp:treatment-meta><kwd-group><label>Taxon classification</label><kwd>
              <named-content content-type="kingdom">Fungi</named-content>
            </kwd><kwd>
              <named-content content-type="order">Verrucariales</named-content>
            </kwd><kwd>
              <named-content content-type="family">Verrucariaceae</named-content>
            </kwd></kwd-group><mixed-citation publication-type="journal"><person-group><name><surname>Pykälä</surname><given-names>Juha</given-names></name><name><surname>Kantelinen</surname><given-names>Annina</given-names></name><name><surname>Myllys</surname><given-names>Leena</given-names></name></person-group><article-title>﻿Taxonomy of <italic><tp:taxon-name><tp:taxon-name-part taxon-name-part-type="genus" reg="Thelidium">Thelidium</tp:taxon-name-part><tp:taxon-name-part taxon-name-part-type="species" reg="auruntii">auruntii</tp:taxon-name-part></tp:taxon-name></italic> and <italic><tp:taxon-name><tp:taxon-name-part taxon-name-part-type="genus" reg="Thelidium">T.</tp:taxon-name-part><tp:taxon-name-part taxon-name-part-type="species" reg="incavatum">incavatum</tp:taxon-name-part></tp:taxon-name></italic> complexes (lichenized <tp:taxon-name><tp:taxon-name-part taxon-name-part-type="phylum">Ascomycota</tp:taxon-name-part></tp:taxon-name>, <tp:taxon-name><tp:taxon-name-part taxon-name-part-type="order">Verrucariales</tp:taxon-name-part></tp:taxon-name>) in Finland</article-title><source>MycoKeys</source><day>08</day><month>03</month><year>2023</year><volume>96</volume><fpage>1</fpage><lpage>23</lpage><pub-id pub-id-type="doi">10.3897/mycokeys.96.98738</pub-id></mixed-citation></tp:treatment-meta><tp:nomenclature><label>﻿</label><tp:taxon-name>
            <object-id xmlns:xlink="http://www.w3.org/1999/xlink" content-type="arpha" xlink:type="simple">6E675AB6-F452-52DF-816B-7ECBB13D2229</object-id>
            <tp:taxon-name-part taxon-name-part-type="genus" reg="Thelidium">Thelidium</tp:taxon-name-part>
          </tp:taxon-name><tp:taxon-authority>sp. 1</tp:taxon-authority></tp:nomenclature><tp:treatment-sec sec-type="description" id="SECID0EDTCI"><title>Description.</title><p>Prothallus not visible. Thallus whitish grey, endolithic. Perithecia 0.25–0.33 mm in diam., 1/4–1/2-immersed, leaving shallow pits; c. 50 perithecia / cm<sup>2</sup>. Ostiole, tiny, dark, plane. Involucrellum almost to the exciple base, 30–50 μm thick, may thicken to the base to c. 50–60 μm thick, slightly diverging from the exciple. Exciple c. 0.17–0.25 mm, wall dark brown. Periphysoids c. 25–30 × 2 μm. Asci 8-spored. Ascospores 0–1-septate, 23–28 × 10–12 μm.</p></tp:treatment-sec><tp:treatment-sec sec-type="habitat" id="SECID0ELTCI"><title>Habitat and distribution.</title><p>The specimen has been collected from a dolomite rock outcrop on a fell in northern Finland in Enontekiö.</p></tp:treatment-sec><tp:treatment-sec sec-type="notes" id="SECID0EQTCI"><title>Notes.</title><p>The specimen probably represents an undescribed species belonging to the <italic><tp:taxon-name><tp:taxon-name-part taxon-name-part-type="genus" reg="Thelidium">T.</tp:taxon-name-part><tp:taxon-name-part taxon-name-part-type="species" reg="auruntii">auruntii</tp:taxon-name-part></tp:taxon-name></italic> complex. However, the specimen is quite small, and thus, better material is needed.</p></tp:treatment-sec><tp:treatment-sec sec-type="Specimen examined" id="SECID0EBUCI"><title>Specimen examined.</title><p>Finland, Enontekiön Lappi, Enontekiö, Porojärvet, Toskalharji, Toskaljärvi N, fell, dolomite rock outcrop, on SW-slope, 715 m a.s.l., <named-content xmlns:xlink="http://www.w3.org/1999/xlink" content-type="dwc:verbatimCoordinates" xlink:type="simple"><named-content content-type="geo-json" specific-use="{&#34;type&#34;:&#34;Point&#34;,&#34;coordinates&#34;:[21.433333,69.183333]}" id="NCID0EKUCI" xlink:type="simple">69°11'N, 21°26'E</named-content></named-content>, 2 August 2011, J.Pykälä 43208 (H).</p></tp:treatment-sec></tp:taxon-treatment>
