# Supplementary material for: ﻿Taxonomy of Thelidiumauruntii and T.incavatum complexes (lichenized Ascomycota, Verrucariales) in Finland
Source: MycoKeys. 2023 Mar 8;96:1–23. doi: 10.3897/mycokeys.96.98738 (PMC10210258; doi:10.3897/mycokeys.96.98738)
Supplement: XML Treatment for Thelidium [file mycokeys.96.98738-treatment10.xml]

<!DOCTYPE tp:taxon-treatment
  PUBLIC "-//TaxonX//DTD Taxonomic Treatment Publishing DTD v0 20100105//EN" "tax-treatment-NSO.dtd">
<tp:taxon-treatment xmlns:tp="http://www.plazi.org/taxpub"><tp:treatment-meta><kwd-group><label>Taxon classification</label><kwd>
              <named-content content-type="kingdom">Fungi</named-content>
            </kwd><kwd>
              <named-content content-type="order">Verrucariales</named-content>
            </kwd><kwd>
              <named-content content-type="family">Verrucariaceae</named-content>
            </kwd></kwd-group><mixed-citation publication-type="journal"><person-group><name><surname>Pykälä</surname><given-names>Juha</given-names></name><name><surname>Kantelinen</surname><given-names>Annina</given-names></name><name><surname>Myllys</surname><given-names>Leena</given-names></name></person-group><article-title>﻿Taxonomy of <italic><tp:taxon-name><tp:taxon-name-part taxon-name-part-type="genus" reg="Thelidium">Thelidium</tp:taxon-name-part><tp:taxon-name-part taxon-name-part-type="species" reg="auruntii">auruntii</tp:taxon-name-part></tp:taxon-name></italic> and <italic><tp:taxon-name><tp:taxon-name-part taxon-name-part-type="genus" reg="Thelidium">T.</tp:taxon-name-part><tp:taxon-name-part taxon-name-part-type="species" reg="incavatum">incavatum</tp:taxon-name-part></tp:taxon-name></italic> complexes (lichenized <tp:taxon-name><tp:taxon-name-part taxon-name-part-type="phylum">Ascomycota</tp:taxon-name-part></tp:taxon-name>, <tp:taxon-name><tp:taxon-name-part taxon-name-part-type="order">Verrucariales</tp:taxon-name-part></tp:taxon-name>) in Finland</article-title><source>MycoKeys</source><day>08</day><month>03</month><year>2023</year><volume>96</volume><fpage>1</fpage><lpage>23</lpage><pub-id pub-id-type="doi">10.3897/mycokeys.96.98738</pub-id></mixed-citation></tp:treatment-meta><tp:nomenclature><label>﻿</label><tp:taxon-name>
            <object-id xmlns:xlink="http://www.w3.org/1999/xlink" content-type="arpha" xlink:type="simple">2B823D4E-3535-5520-9AB0-17892816085E</object-id>
            <tp:taxon-name-part taxon-name-part-type="genus" reg="Thelidium">Thelidium</tp:taxon-name-part>
          </tp:taxon-name><tp:taxon-authority>sp. 2</tp:taxon-authority></tp:nomenclature><tp:treatment-sec sec-type="description" id="SECID0EPVCI"><title>Description.</title><p>Prothallus not seen. Thallus whitish grey, endolithic. Perithecia 0.17–0.26 mm, 3/4–immersed, leaving deep pits; c. 40–60 perithecia /cm<sup>2</sup>. Ostiole dark, plane to depressed, c. 20–40 µm wide. Involucrellum absent. Exciple c. 0.26–0.32 mm, wall black, apex thickened.</p><p>Spores 3-septate, 30–37 x 16–18 µm.</p></tp:treatment-sec><tp:treatment-sec sec-type="habitat" id="SECID0EYVCI"><title>Habitat and distribution.</title><p>The only specimen has been collected from calcareous pebbles in a lime quarry spoil in SW Lapland.</p></tp:treatment-sec><tp:treatment-sec sec-type="notes" id="SECID0E4VCI"><title>Notes.</title><p>The specimen is small. It is morphologically similar to <italic><tp:taxon-name><tp:taxon-name-part taxon-name-part-type="genus" reg="Thelidium">T.</tp:taxon-name-part><tp:taxon-name-part taxon-name-part-type="species" reg="incavatum">incavatum</tp:taxon-name-part></tp:taxon-name></italic> and probably closely related to that species, although the relationship remains unsupported. The species may be undescribed but a better specimen is needed for type material.</p></tp:treatment-sec><tp:treatment-sec sec-type="Specimen examined" id="SECID0EOWCI"><title>Specimen examined.</title><p>Finland, Kittilän Lappi, Kolari, Äkäsjokisuu, Mannajoki, former cement factory 200 m N-NW, lime quarry spoil, on calcareous pebbles, 165 m a.s.l, <named-content xmlns:xlink="http://www.w3.org/1999/xlink" content-type="dwc:verbatimCoordinates" xlink:type="simple"><named-content content-type="geo-json" specific-use="{&#34;type&#34;:&#34;Point&#34;,&#34;coordinates&#34;:[23.633333,67.450000]}" id="NCID0EXWCI" xlink:type="simple">67°27'N, 23°38'E</named-content></named-content>, 16 August 2018, J.Pykälä 52038 (H).</p></tp:treatment-sec></tp:taxon-treatment>
